# Supplementary material for: Characterization and in silico analysis of the domain unknown function DUF568-containing gene family in rice (Oryza sativa L.)
Source: BMC Genomics. 2023 Sep 13;24:544. doi: 10.1186/s12864-023-09654-1 (PMC10500787; doi:10.1186/s12864-023-09654-1)
Supplement: Supplementary file 1 — Additional file 1: Table S1. DUF568 family in Arabidopsis and maize. [file 12864_2023_9654_MOESM1_ESM.xlsx]

## Sheet: Sheet1
Homologous genes of DUF568 family in Arabidopsis thaliana
Gene Symbol	ThaleMine Locus
AT3G25290	2090240
AT3G59070	2077690
AT4G12980	2123271
AT4G17280	2130789
AT5G47530	2168948
AT5G48750	2156559
AT2G04850	2049254
AT3G07390	2079606
AT5G35735	505006660
Homologous genes of DUF568 family in Maize
Gene Symbol	maizeGDB ID
LOC100280845	Zm00001d031556
LOC100281813	Zm00001d048191
LOC100217044	Zm00001d028170
LOC100285927	Zm00001d021017
LOC100286361	Zm00001d048192
LOC113664105	none
LOC100285512	Zm00001d028167
LOC103632988	Zm00001d021016
LOC103643338	none
LOC103653190	Zm00001d049786
LOC103653191	Zm00001d049789
