# Supplementary material for: Characterization and in silico analysis of the domain unknown function DUF568-containing gene family in rice (Oryza sativa L.)
Source: BMC Genomics. 2023 Sep 13;24:544. doi: 10.1186/s12864-023-09654-1 (PMC10500787; doi:10.1186/s12864-023-09654-1)
Supplement: Supplementary file 3 — Additional file 3: Table S3. Co-expressed genes of the OsDUF568 family and gene-ontology enrichment analysis. [file 12864_2023_9654_MOESM3_ESM.xlsx]

## Sheet: Sheet1
The coexpression gene networks of OsDUF568 family
Network	Source Interaction	Target Interaction	Weighted PCC
OsDUF568.1	Os03g0194300	Os01g0253400	0.678708
OsDUF568.1	Os03g0194300	Os07g0559400	0.658276
OsDUF568.1	Os03g0194300	Os06g0707200	0.66821
OsDUF568.1	Os03g0194300	Os03g0563100	0.591356
OsDUF568.1	Os03g0194300	Os02g0739400	0.634436
OsDUF568.1	Os01g0253400	Os03g0290900	0.644052
OsDUF568.1	Os01g0253400	Os04g0447800	0.69273
OsDUF568.1	Os01g0253400	Os06g0160600	0.667014
OsDUF568.1	Os07g0559400	Os02g0738600	0.731748
OsDUF568.1	Os07g0559400	Os03g0181800	0.66553
OsDUF568.1	Os07g0559400	Os06g0209100	0.671632
OsDUF568.1	Os07g0559400	Os10g0479100	0.720556
OsDUF568.1	Os07g0559400	Os10g0154700	0.617669
OsDUF568.1	Os07g0559400	Os06g0247900	0.652919
OsDUF568.1	Os02g0738600	Os06g0247900	0.71898
OsDUF568.1	Os02g0738600	Os10g0479100	0.769634
OsDUF568.1	Os03g0181800	Os02g0250400	0.716392
OsDUF568.1	Os06g0707200	Os05g0582100	0.759243
OsDUF568.1	Os06g0707200	Os05g0280200	0.751257
OsDUF568.1	Os06g0707200	Os02g0164300	0.742898
OsDUF568.1	Os06g0707200	Os04g0447600	0.706425
OsDUF568.1	Os06g0707200	Os02g0692000	0.710912
OsDUF568.1	Os06g0707200	Os03g0241600	0.700249
OsDUF568.1	Os06g0707200	Os02g0518100	0.703573
OsDUF568.1	Os06g0707200	Os02g0671300	0.63577
OsDUF568.1	Os05g0582100	Os02g0518100	0.752338
OsDUF568.1	Os05g0582100	Os02g0250400	0.717693
OsDUF568.1	Os05g0582100	Os03g0241600	0.67962
OsDUF568.1	Os05g0582100	Os05g0280200	0.705168
OsDUF568.1	Os02g0164300	Os02g0518100	0.749111
OsDUF568.1	Os02g0164300	Os02g0692000	0.736589
OsDUF568.1	Os03g0563100	Os06g0364500	0.639174
OsDUF568.1	Os03g0563100	Os12g0632900	0.576878
OsDUF568.1	Os02g0739400	Os08g0237000	0.699248
OsDUF568.1	Os02g0739400	Os07g0624700	0.644851
OsDUF568.1	Os02g0739400	Os02g0250400	0.684712
OsDUF568.1	Os02g0739400	Os03g0278200	0.599024
OsDUF568.1	Os02g0739400	Os04g0685300	0.603024
OsDUF568.1	Os02g0739400	Os11g0107600	0.644635
OsDUF568.2	Os03g0194600	Os12g0484600	0.710726
OsDUF568.2	Os03g0194600	Os01g0959200	0.697536
OsDUF568.2	Os03g0194600	Os02g0629400	0.706753
OsDUF568.2	Os03g0194600	Os06g0260000	0.713118
OsDUF568.2	Os03g0194600	Os09g0400500	0.670883
OsDUF568.2	Os03g0194600	Os06g0624900	0.733376
OsDUF568.2	Os12g0484600	Os09g0467200	0.717796
OsDUF568.2	Os12g0484600	Os01g0591300	0.688084
OsDUF568.2	Os12g0484600	Os07g0575700	0.712189
OsDUF568.2	Os09g0467200	Os02g0185300	0.671781
OsDUF568.2	Os09g0467200	Os08g0150700	0.724102
OsDUF568.2	Os01g0591300	Os06g0548200	0.716734
OsDUF568.2	Os01g0959200	Os01g0959100	0.900634
OsDUF568.2	Os01g0959200	Os05g0596500	0.665973
OsDUF568.2	Os01g0959200	Os08g0475300	0.650487
OsDUF568.2	Os01g0959200	Os01g0940800	0.658114
OsDUF568.2	Os02g0629400	Os09g0556200	0.651734
OsDUF568.2	Os06g0260000	Os06g0670300	0.723138
OsDUF568.2	Os06g0260000	Os11g0703100	0.716043
OsDUF568.2	Os06g0260000	Os11g0114600	0.719046
OsDUF568.2	Os06g0260000	Os06g0548200	0.713669
OsDUF568.2	Os11g0114600	Os12g0114100	0.901968
OsDUF568.2	Os09g0400500	Os01g0956200	0.683293
OsDUF568.2	Os09g0400500	Os02g0185300	0.662535
OsDUF568.2	Os09g0400500	Os06g0624900	0.711525
OsDUF568.2	Os09g0400500	Os07g0684800	0.655032
OsDUF568.2	Os09g0400500	Os09g0511600	0.668994
OsDUF568.2	Os09g0400500	Os03g0723700	0.585651
OsDUF568.2	Os01g0956200	Os02g0185300	0.645161
OsDUF568.2	Os07g0684800	Os09g0511600	0.669076
OsDUF568.2	Os09g0511600	Os03g0790900	0.747827
OsDUF568.2	Os09g0511600	Os03g0790700	0.726319
OsDUF568.2	Os09g0511600	Os01g0149200	0.697766
OsDUF568.2	Os09g0511600	Os01g0149800	0.702525
OsDUF568.2	Os06g0624900	Os02g0734600	0.76779
OsDUF568.2	Os06g0624900	Os09g0511600	0.762026
OsDUF568.2	Os06g0624900	Os11g0151700	0.757004
OsDUF568.2	Os06g0624900	Os03g0582200	0.79833
OsDUF568.2	Os06g0624900	Os12g0114100	0.776352
OsDUF568.2	Os06g0624900	Os01g0149800	0.756278
OsDUF568.2	Os06g0624900	Os08g0150700	0.756018
OsDUF568.2	Os06g0624900	Os09g0572700	0.754437
OsDUF568.2	Os06g0624900	Os01g0149200	0.752459
OsDUF568.2	Os06g0624900	Os05g0564800	0.746908
OsDUF568.2	Os06g0624900	Os06g0714300	0.730366
OsDUF568.2	Os06g0624900	Os07g0684800	0.715018
OsDUF568.2	Os06g0624900	Os06g0115300	0.709518
OsDUF568.2	Os06g0624900	Os03g0790700	0.733316
OsDUF568.2	Os06g0624900	Os03g0790900	0.736286
OsDUF568.2	Os06g0624900	Os01g0639900	0.733946
OsDUF568.2	Os06g0624900	Os05g0533700	0.740301
OsDUF568.2	Os06g0624900	Os04g0196600	0.759554
OsDUF568.2	Os06g0624900	Os10g0525500	0.712748
OsDUF568.2	Os06g0624900	Os01g0970700	0.756815
OsDUF568.2	Os11g0151700	Os01g0639900	0.685608
OsDUF568.2	Os03g0582200	Os04g0196600	0.814918
OsDUF568.2	Os03g0582200	Os12g0114100	0.805238
OsDUF568.2	Os03g0582200	Os09g0572700	0.763895
OsDUF568.2	Os12g0114100	Os04g0196600	0.776177
OsDUF568.2	Os01g0149800	Os01g0149200	0.986406
OsDUF568.2	Os01g0149800	Os06g0115300	0.67567
OsDUF568.2	Os08g0150700	Os10g0525500	0.746317
OsDUF568.2	Os08g0150700	Os06g0714300	0.705851
OsDUF568.2	Os09g0572700	Os05g0564800	0.703547
OsDUF568.2	Os01g0149200	Os06g0115300	0.654341
OsDUF568.2	Os05g0564800	Os05g0533700	0.717453
OsDUF568.2	Os05g0564800	Os06g0714300	0.67628
OsDUF568.2	Os03g0790700	Os03g0790900	0.928074
OsDUF568.2	Os05g0533700	Os01g0970700	0.742261
OsDUF568.2	Os03g0194900	Os10g0574700	0.739696
OsDUF568.2	Os03g0194900	Os02g0611800	0.767235
OsDUF568.2	Os03g0194900	Os02g0703300	0.693068
OsDUF568.2	Os03g0194900	Os06g0128800	0.711206
OsDUF568.2	Os03g0194900	Os08g0357300	0.66325
OsDUF568.2	Os03g0194900	Os06g0202900	0.694736
OsDUF568.3	Os03g0194900	Os03g0206400	0.6469
OsDUF568.3	Os10g0574700	Os10g0535600	0.706077
OsDUF568.3	Os10g0574700	Os06g0215100	0.701208
OsDUF568.3	Os10g0574700	Os06g0202900	0.69538
OsDUF568.3	Os06g0215100	Os02g0173200	0.729935
OsDUF568.3	Os06g0215100	Os10g0520100	0.657877
OsDUF568.3	Os02g0611800	Os02g0177600	0.813063
OsDUF568.3	Os02g0611800	Os08g0157500	0.788164
OsDUF568.3	Os02g0611800	Os02g0738600	0.776048
OsDUF568.3	Os02g0611800	Os04g0450400	0.752183
OsDUF568.3	Os02g0611800	Os05g0402300	0.724399
OsDUF568.3	Os02g0611800	Os09g0413600	0.760465
OsDUF568.3	Os02g0611800	Os03g0431100	0.722055
OsDUF568.3	Os02g0611800	Os03g0720300	0.676751
OsDUF568.3	Os02g0611800	Os10g0180000	0.734025
OsDUF568.3	Os02g0611800	Os12g0595800	0.725539
OsDUF568.3	Os02g0611800	Os12g0240900	0.753022
OsDUF568.3	Os02g0177600	Os08g0157500	0.871263
OsDUF568.3	Os02g0177600	Os12g0240900	0.823368
OsDUF568.3	Os02g0177600	Os02g0738600	0.800654
OsDUF568.3	Os08g0157500	Os12g0240900	0.912376
OsDUF568.3	Os08g0157500	Os02g0738600	0.806297
OsDUF568.3	Os08g0157500	Os10g0180000	0.775478
OsDUF568.3	Os02g0738600	Os12g0240900	0.820422
OsDUF568.3	Os09g0413600	Os03g0165300	0.794505
OsDUF568.3	Os09g0413600	Os02g0720500	0.732898
OsDUF568.3	Os03g0431100	Os03g0720300	0.673356
OsDUF568.3	Os10g0180000	Os12g0240900	0.818221
OsDUF568.3	Os12g0595800	Os05g0209500	0.743456
OsDUF568.3	Os02g0703300	Os06g0202900	0.675227
OsDUF568.3	Os06g0128800	Os10g0520100	0.715674
OsDUF568.3	Os06g0128800	Os01g0841700	0.711178
OsDUF568.3	Os06g0128800	Os02g0585200	0.729613
OsDUF568.3	Os06g0128800	Os06g0215100	0.691826
OsDUF568.3	Os06g0128800	Os01g0830700	0.658617
OsDUF568.3	Os06g0128800	Os03g0743500	0.67226
OsDUF568.3	Os06g0128800	Os02g0584700	0.648504
OsDUF568.3	Os06g0128800	Os07g0123800	0.666111
OsDUF568.3	Os06g0128800	Os02g0173200	0.696807
OsDUF568.3	Os10g0520100	Os01g0841700	0.646285
OsDUF568.3	Os02g0585200	Os02g0584700	0.666074
OsDUF568.3	Os08g0357300	Os03g0833600	0.662208
OsDUF568.3	Os08g0357300	Os04g0129900	0.625741
OsDUF568.3	Os08g0357300	Os06g0202900	0.660452
OsDUF568.3	Os06g0202900	Os05g0209500	0.712343
OsDUF568.3	Os06g0202900	Os09g0332700	0.687644
OsDUF568.3	Os06g0202900	Os02g0720500	0.699321
OsDUF568.3	Os06g0202900	Os03g0132000	0.672591
OsDUF568.3	Os06g0202900	Os03g0165300	0.750605
OsDUF568.3	Os05g0209500	Os03g0132000	0.73992
OsDUF568.3	Os05g0209500	Os03g0165300	0.754369
OsDUF568.3	Os03g0206400	Os04g0397500	0.603276
OsDUF568.3	Os03g0206400	Os06g0703400	0.542052
OsDUF568.4	Os08g0335600	Os07g0142500	0.940984
OsDUF568.4	Os08g0335600	Os07g0142600	0.900882
OsDUF568.4	Os08g0335600	Os07g0142300	0.936212
OsDUF568.4	Os08g0335600	Os06g0716200	0.836971
OsDUF568.4	Os08g0335600	Os07g0142200	0.853018
OsDUF568.4	Os08g0335600	Os01g0854800	0.811713
OsDUF568.4	Os08g0335600	Os04g0609300	0.807586
OsDUF568.4	Os08g0335600	Os03g0339400	0.795313
OsDUF568.4	Os08g0335600	Os01g0595100	0.826094
OsDUF568.4	Os08g0335600	Os06g0257600	0.789851
OsDUF568.4	Os08g0335600	Os04g0521900	0.82732
OsDUF568.4	Os08g0335600	Os02g0732800	0.772819
OsDUF568.4	Os08g0335600	Os10g0438600	0.786533
OsDUF568.4	Os08g0335600	Os03g0817500	0.765486
OsDUF568.4	Os08g0335600	Os03g0304100	0.743432
OsDUF568.4	Os08g0335600	Os01g0512700	0.774927
OsDUF568.4	Os08g0335600	Os02g0754400	0.785778
OsDUF568.4	Os08g0335600	Os01g0607000	0.778017
OsDUF568.4	Os08g0335600	Os12g0453500	0.767281
OsDUF568.4	Os07g0142500	Os07g0142300	0.937141
OsDUF568.4	Os07g0142500	Os07g0142600	0.893645
OsDUF568.4	Os07g0142500	Os04g0521900	0.831491
OsDUF568.4	Os07g0142500	Os07g0142200	0.85161
OsDUF568.4	Os07g0142500	Os06g0716200	0.818383
OsDUF568.4	Os07g0142500	Os01g0854800	0.803759
OsDUF568.4	Os07g0142500	Os01g0595100	0.802853
OsDUF568.4	Os07g0142500	Os03g0664400	0.808673
OsDUF568.4	Os07g0142500	Os04g0609300	0.781536
OsDUF568.4	Os07g0142500	Os01g0827300	0.808154
OsDUF568.4	Os07g0142500	Os07g0174900	0.710008
OsDUF568.4	Os07g0142500	Os03g0817500	0.750087
OsDUF568.4	Os07g0142500	Os10g0438600	0.769728
OsDUF568.4	Os07g0142500	Os02g0754400	0.783979
OsDUF568.4	Os07g0142500	Os07g0668300	0.819613
OsDUF568.4	Os07g0142500	Os01g0512700	0.768391
OsDUF568.4	Os07g0142500	Os06g0229400	0.785775
OsDUF568.4	Os07g0142500	Os01g0607000	0.77728
OsDUF568.4	Os07g0142500	Os12g0451300	0.799928
OsDUF568.4	Os03g0664400	Os04g0545600	0.831329
OsDUF568.4	Os03g0664400	Os07g0668300	0.847478
OsDUF568.4	Os03g0664400	Os01g0827300	0.814885
OsDUF568.4	Os01g0827300	Os07g0668300	0.869334
OsDUF568.4	Os01g0827300	Os06g0229400	0.800152
OsDUF568.4	Os01g0827300	Os08g0478000	0.81673
OsDUF568.4	Os01g0827300	Os07g0599500	0.80439
OsDUF568.4	Os01g0827300	Os07g0174400	0.729352
OsDUF568.4	Os01g0827300	Os04g0545600	0.762208
OsDUF568.4	Os07g0174900	Os06g0229400	0.696972
OsDUF568.4	Os07g0668300	Os08g0478000	0.871961
OsDUF568.4	Os07g0668300	Os07g0599500	0.860094
OsDUF568.4	Os07g0668300	Os06g0229400	0.83288
OsDUF568.4	Os07g0668300	Os12g0451300	0.831359
OsDUF568.4	Os07g0668300	Os04g0545600	0.775975
OsDUF568.4	Os06g0229400	Os12g0451300	0.823137
OsDUF568.4	Os06g0229400	Os08g0478000	0.781647
OsDUF568.4	Os12g0451300	Os08g0478000	0.850046
OsDUF568.4	Os07g0142600	Os01g0595100	0.842246
OsDUF568.4	Os07g0142600	Os12g0453500	0.818914
OsDUF568.4	Os07g0142600	Os07g0142300	0.860043
OsDUF568.4	Os07g0142600	Os06g0716200	0.818863
OsDUF568.4	Os07g0142600	Os01g0512700	0.784647
OsDUF568.4	Os07g0142600	Os02g0754400	0.802851
OsDUF568.4	Os07g0142600	Os04g0521900	0.808786
OsDUF568.4	Os07g0142600	Os07g0142200	0.788107
OsDUF568.4	Os07g0142600	Os04g0609300	0.774314
OsDUF568.4	Os07g0142600	Os03g0817500	0.748521
OsDUF568.4	Os07g0142600	Os03g0339400	0.748983
OsDUF568.4	Os07g0142600	Os01g0269800	0.620415
OsDUF568.4	Os07g0142600	Os10g0438600	0.755705
OsDUF568.4	Os07g0142300	Os07g0142200	0.870803
OsDUF568.4	Os07g0142300	Os04g0521900	0.842719
OsDUF568.4	Os07g0142300	Os01g0827300	0.842305
OsDUF568.4	Os07g0142300	Os07g0668300	0.846068
OsDUF568.4	Os07g0142300	Os05g0280500	0.74861
OsDUF568.5	Os08g0524200	Os03g0197100	0.715929
OsDUF568.5	Os08g0524200	Os11g0599200	0.694724
OsDUF568.5	Os08g0524200	Os09g0419200	0.690255
OsDUF568.5	Os08g0524200	Os05g0531000	0.649399
OsDUF568.5	Os03g0197100	Os07g0605200	0.676786
OsDUF568.5	Os03g0197100	Os07g0236700	0.628579
OsDUF568.5	Os03g0197100	Os03g0161200	0.618695
OsDUF568.5	Os03g0197100	Os03g0850700	0.599411
OsDUF568.5	Os03g0197100	Os03g0147400	0.637775
OsDUF568.5	Os03g0197100	Os09g0555500	0.611466
OsDUF568.5	Os11g0599200	Os06g0175500	0.711785
OsDUF568.5	Os11g0599200	Os07g0100800	0.698882
OsDUF568.5	Os07g0100800	Os01g0695700	0.734919
OsDUF568.5	Os09g0419200	Os01g0695700	0.768162
OsDUF568.5	Os09g0419200	Os10g0521400	0.715496
OsDUF568.5	Os09g0419200	Os10g0521500	0.735529
OsDUF568.5	Os09g0419200	Os08g0446800	0.692973
OsDUF568.5	Os09g0419200	Os11g0629400	0.745105
OsDUF568.5	Os09g0419200	Os09g0272000	0.707258
OsDUF568.5	Os09g0419200	Os06g0554600	0.707214
OsDUF568.5	Os09g0419200	Os04g0515900	0.666854
OsDUF568.5	Os01g0695700	Os10g0521500	0.785474
OsDUF568.5	Os01g0695700	Os11g0629400	0.763406
OsDUF568.5	Os10g0521400	Os10g0521500	0.733522
OsDUF568.5	Os08g0446800	Os04g0515900	0.619427
OsDUF568.5	Os08g0446800	Os06g0554600	0.64678
OsDUF568.5	Os09g0272000	Os06g0554600	0.672828
OsDUF568.5	Os05g0531000	Os03g0196600	0.667912
OsDUF568.5	Os05g0531000	Os03g0310800	0.672725
OsDUF568.5	Os05g0531000	Os05g0332600	0.650273
OsDUF568.5	Os05g0531000	Os05g0119300	0.657676
OsDUF568.6	Os08g0524400	Os03g0713100	0.697503
OsDUF568.6	Os08g0524400	Os02g0763000	0.677245
OsDUF568.6	Os03g0713100	Os07g0200000	0.829098
OsDUF568.6	Os03g0713100	Os02g0805000	0.787272
OsDUF568.6	Os03g0713100	Os02g0209000	0.782668
OsDUF568.6	Os03g0713100	Os01g0744400	0.751904
OsDUF568.6	Os03g0713100	Os10g0512700	0.772771
OsDUF568.6	Os03g0713100	Os02g0738900	0.750071
OsDUF568.6	Os03g0713100	Os07g0604800	0.749753
OsDUF568.6	Os03g0713100	Os02g0810500	0.717768
OsDUF568.6	Os03g0713100	Os11g0183800	0.737204
OsDUF568.6	Os03g0713100	Os08g0155100	0.724368
OsDUF568.6	Os03g0713100	Os05g0556100	0.729529
OsDUF568.6	Os03g0713100	Os05g0543100	0.771497
OsDUF568.6	Os03g0713100	Os01g0938600	0.720981
OsDUF568.6	Os07g0200000	Os02g0805000	0.814678
OsDUF568.6	Os07g0200000	Os08g0155100	0.739826
OsDUF568.6	Os07g0200000	Os02g0209000	0.73639
OsDUF568.6	Os02g0805000	Os11g0183800	0.764969
OsDUF568.6	Os02g0805000	Os01g0744400	0.713506
OsDUF568.6	Os02g0805000	Os02g0209000	0.738792
OsDUF568.6	Os02g0209000	Os05g0556100	0.796023
OsDUF568.6	Os02g0209000	Os07g0604800	0.772003
OsDUF568.6	Os02g0209000	Os02g0738900	0.734018
OsDUF568.6	Os01g0744400	Os02g0738900	0.687809
OsDUF568.6	Os10g0512700	Os07g0604800	0.74716
OsDUF568.6	Os02g0738900	Os07g0604800	0.701942
OsDUF568.6	Os07g0604800	Os05g0556100	0.730105
OsDUF568.6	Os08g0155100	Os05g0556100	0.673796
OsDUF568.6	Os02g0763000	Os12g0601300	0.700584
OsDUF568.6	Os02g0763000	Os02g0448400	0.670282
OsDUF568.6	Os02g0763000	Os07g0580500	0.674084
OsDUF568.6	Os02g0763000	Os01g0212400	0.639688
OsDUF568.7	Os09g0500900	Os04g0101400	0.68587
OsDUF568.7	Os09g0500900	Os09g0460100	0.641544
OsDUF568.7	Os09g0500900	Os11g0109700	0.577485
OsDUF568.7	Os04g0101400	Os08g0249100	0.736081
OsDUF568.7	Os04g0101400	Os06g0554800	0.684213
OsDUF568.7	Os04g0101400	Os06g0304600	0.726926
OsDUF568.7	Os04g0101400	Os03g0116900	0.655007
OsDUF568.7	Os08g0249100	Os06g0304600	0.727133
OsDUF568.7	Os09g0460100	Os05g0588300	0.680565
OsDUF568.7	Os09g0460100	Os06g0707400	0.637048
OsDUF568.7	Os09g0460100	Os02g0106900	0.630964
OsDUF568.7	Os09g0460100	Os06g0648500	0.620652
OsDUF568.7	Os09g0460100	Os03g0294800	0.653172
OsDUF568.7	Os09g0460100	Os10g0532600	0.629268
OsDUF568.7	Os09g0460100	Os01g0190300	0.612019
OsDUF568.7	Os09g0460100	Os02g0617800	0.624877
OsDUF568.7	Os06g0707400	Os06g0648500	0.609413
OsDUF568.7	Os06g0707400	Os01g0190300	0.595185
OsDUF568.7	Os11g0109700	Os12g0109700	0.585011
OsDUF568.7	Os11g0109700	Os07g0496200	0.551257
OsDUF568.8	Os09g0501100	Os07g0104600	0.683642
OsDUF568.8	Os07g0104600	Os07g0626700	0.616867
OsDUF568.8	Os07g0104600	Os11g0529900	0.579306
OsDUF568.8	Os07g0104600	Os09g0323700	0.526352
OsDUF568.8	Os07g0104600	Os07g0638600	0.647008
OsDUF568.8	Os07g0104600	Os02g0832000	0.515974
OsDUF568.8	Os07g0104600	Os07g0533600	0.608441
OsDUF568.8	Os07g0638600	Os07g0533600	0.761769

## Sheet: Sheet2
Gene-ontology enrichment analysis (Biological process)
OsDUF568.4 network
GO ID	GO Term	P-value	FDR		Positive	Negative	Positive %
(Link to AmiGO)
GO:0006629	lipid metabolism	0.000318569	0.0187956	Control	349	26852	0.013
				Case	5	41	0.109
GO:0006869	lipid transport	0.00125677	0.0370747	Control	29	27172	0.001
				Case	2	44	0.043
OsDUF568.5 network
GO ID	GO Term	P-value	FDR		Positive	Negative	Positive %
(Link to AmiGO)
GO:0006810	transport	0.00211178	0.0338651	Control	2072	25129	0.076
				Case	7	18	0.28
GO:0051234	establishment of localization	0.00222507	0.0338651	Control	2091	25110	0.077
				Case	7	18	0.28
GO:0051179	localization	0.00226182	0.0338651	Control	2097	25104	0.077
				Case	7	18	0.28
GO:0015849	organic acid transport	0.00282209	0.0338651	Control	84	27117	0.003
				Case	2	23	0.08
GO:0046942	carboxylic acid transport	0.00282209	0.0338651	Control	84	27117	0.003
				Case	2	23	0.08
OsDUF568.8 network
GO ID	GO Term	P-value	FDR		Positive	Negative	Positive %
(Link to AmiGO)
GO:0006979	response to oxidative stress	6.10559e-08	1.13615e-06	Control	146	27055	0.005
				Case	4	4	0.5
GO:0006800	oxygen and reactive oxygen species metabolism	8.11534e-08	1.13615e-06	Control	157	27044	0.006
				Case	4	4	0.5
GO:0042221	response to chemical stimulus	2.54096e-07	2.37156e-06	Control	210	26991	0.008
				Case	4	4	0.5
GO:0009628	response to abiotic stimulus	4.58236e-07	3.20765e-06	Control	244	26957	0.009
				Case	4	4	0.5
GO:0006950	response to stress	9.03574e-07	5.06001e-06	Control	290	26911	0.011
				Case	4	4	0.5
GO:0008152	metabolism	1.89374e-05	7.92414e-05	Control	6983	20218	0.257
				Case	8	0	1
GO:0050896	response to stimulus	1.98103e-05	7.92414e-05	Control	637	26564	0.023
				Case	4	4	0.5
GO:0007582	physiological process	0.000110431	0.000369756	Control	8706	18495	0.32
				Case	8	0	1
GO:0044237	cellular metabolism	0.00011885	0.000369756	Control	5718	21483	0.21
				Case	7	1	0.875
GO:0050875	cellular physiological process	0.000675794	0.00189222	Control	7403	19798	0.272
				Case	7	1	0.875
GO:0009987	cellular process	0.000755774	0.00192379	Control	7528	19673	0.277
				Case	7	1	0.875
