# Supplementary material for: Characterization and in silico analysis of the domain unknown function DUF568-containing gene family in rice (Oryza sativa L.)
Source: BMC Genomics. 2023 Sep 13;24:544. doi: 10.1186/s12864-023-09654-1 (PMC10500787; doi:10.1186/s12864-023-09654-1)
Supplement: Supplementary file 4 — Additional file 4: Table S4. PPI networks of the OsDUF568 family and functional enrichment analysis. [file 12864_2023_9654_MOESM4_ESM.xlsx]

## Sheet: Interaction proteins
Predicted functional partners of OsDUF568 family
Networks	Node	Identifier	Domain_summary_url	Annotation	Other_names_and_aliases
OsDUF568.1	OsJ_09756 (OsDUF568.1)	4530.OS03T0194300-01	Auxin-responsive protein, putative, expressed; Os03g0194300 protein; Putative uncharacterized protein OSJNBa0064E16.14; cDNA, clone: J075156H17, full insert sequence	https://smart.embl.de/smart/DDvec.cgi?smart=417:SIGNAL(1|28)+Pfam_DUF568(100|212)+Pfam_Cytochrom_B561(231|359)+TRANS(370|392)+	4331925,AAN59777.1,ABF94435.1,AK242163,Auxin-responsive protein, putative, expressed,BAF11164.2,BAH01210.1,EAZ25913.1,LOC_Os03g09850,LOC_Os03g09850.1,NM_001055785,NM_001055785.2,NP_001049250,NP_001049250.2,OS03G0194300,OS03T0194300-01,OSJNBa0064E16.14,OSNPB_030194300,Os03g0194300,Os03g0194300 protein,OsJ_09756,Q0DUC4,Q8H7W3,Q8H7W3_ORYSJ,UPI00000AD282,XM_015773389.1,XP_015628875.1,cDNA, clone: J07…
OsDUF568.1	OS01T0857500-01	4530.OS01T0857500-01	Nucleobase-ascorbate transporter-like protein; Os01g0857500 protein; cDNA clone:J013164P20, full insert sequence	https://smart.embl.de/smart/DDvec.cgi?smart=253:Pfam_Xan_ur_permease(6|148)+TRANS(181|203)+	AK068791,B9EUS3_ORYSJ,BAD82048.1,BAF06768.1,BAG91092.1,EEE55699.1,LOC_Os01g63870.1,NM_001051389,NM_001051389.1,NP_001044854,NP_001044854.1,Nucleobase-ascorbate transporter-like protein,OS01G0857500,OS01T0857500-01,OSNPB_010857500,Os01g0857500,Os01g0857500 protein,P0683F02.12,Q5N911,Q5N911_ORYSJ,UPI000049E958,cDNA clone:J013164P20, full insert sequence
OsDUF568.1	OS07T0490500-01	4530.OS07T0490500-01	Os07g0490500 protein	https://smart.embl.de/smart/DDvec.cgi?smart=312:Pfam_Xan_ur_permease(17|209)+TRANS(240|262)+	B9FXA8_ORYSJ,BAC80070.1,BAF21589.2,EEE67195.1,LOC_Os07g30810.1,NM_001066210,NM_001066210.1,NP_001059675,NP_001059675.2,OS07G0490500,OS07T0490500-01,OSNPB_070490500,Os07g0490500,Os07g0490500 protein,Q0D6D4,Q0D6D4_ORYSJ,Q7XHQ9_ORYSJ,UPI0001B66345
OsDUF568.1	OS12T0621900-02	4530.OS12T0621900-02	Mov34/MPN/PAD-1 family protein, expressed; cDNA clone:J033100G22, full insert sequence	https://smart.embl.de/smart/DDvec.cgi?smart=549:Pfam_JAB(36|169)+TRANS(528|546)+	4352824,A3CJK2_ORYSJ,ABA99915.1,ABA99916.1,ABA99917.2,ABG22089.1,ABG22090.1,AK072851,AK102645,AK103987,BAG93175.1,BAG95655.1,BAG96360.1,EAZ21265.1,H2KWU0_ORYSJ,H2KX67_ORYSJ,LOC_Os12g42730,LOC_Os12g42730.1,LOC_Os12g42730.2,LOC_Os12g42730.3,LOC_Os12g42730.4,Mov34/MPN/PAD-1 family protein, expressed,NM_001073837,NM_001073837.1,NP_001067305,NP_001067305.1,OS12G0621900,OS12T0621900-01,OS12T0621900-02,…
OsDUF568.1	OsJ_12195	4530.OS03T0694500-01	Os03g0694500 protein; Permease 1, putative, expressed; cDNA clone:J023144M20, full insert sequence	https://smart.embl.de/smart/DDvec.cgi?smart=527:Pfam_Xan_ur_permease(32|439)+TRANS(455|477)+	4333795,AAO38499.1,ABF98328.1,AK100981,BAF12883.1,BAG94863.1,EEE59738.1,LOC_Os03g48810,LOC_Os03g48810.1,NM_001057504,NM_001057504.1,NP_001050969,NP_001050969.1,OS03G0694500,OS03T0694500-01,OSNPB_030694500,Os03g0694500,Os03g0694500 protein,OsJ_12195,Permease 1, putative, expressed,Q10ET9,Q10ET9_ORYSJ,Q851K4_ORYSJ,UPI0000DB4E92,XM_015772710.1,XP_015628196.1,cDNA clone:J023144M20, full insert sequen…
OsDUF568.1	OsJ_18394	4530.OS05T0386900-01	Glycosyltransferase; Putative uncharacterized protein OSJNBa0073E05.9; cDNA clone:001-025-H06, full insert sequence	https://smart.embl.de/smart/DDvec.cgi?smart=352:TRANS(32|54)+TRANS(87|109)+Pfam_Nucleotid_trans(114|332)+	2.4.2.-,AAV31334.1,AAV31335.1,AK059319,AK071425,AK073634,BAF17335.1,BAG86961.1,BAG92493.1,BAG93562.1,EEE63577.1,EEE63578.1,Glycosyltransferase,LOC_Os05g32120.1,LOC_Os05g32130.1,NM_001061956,NM_001061956.1,NP_001055421,NP_001055421.1,OS05G0386900,OS05T0386900-01,OS05T0386900-02,OS05T0386900-03,OSJNBa0073E05.8,OSNPB_050386900,Os05g0386900,OsJ_18394,Putative uncharacterized protein OSJNBa0073E05.9,Q…
OsDUF568.1	OsJ_27828	4530.OS08T0500000-01	Putative COP9 complex subunit 6; cDNA clone:001-010-D12, full insert sequence	https://smart.embl.de/smart/DDvec.cgi?smart=329:JAB_MPN(28|174)+Pfam_MitMem_reg(195|309)+	4345944,AK058215,BAD08810.1,BAF24066.2,BAG86632.1,COP9 signalosome complex subunit 6,CSN6,CSN6_ORYSJ,EEE68946.1,LOC_Os08g39070.1,NM_001068687,NM_001068687.1,NP_001062152,NP_001062152.2,OJ1118_A06.12,OS08G0500000,OS08T0500000-01,OSNPB_080500000,Os08g0500000,Os08g0500000 protein,OsCSN6,OsJ_27828,Putative COP9 complex subunit 6,Q0J4P9,Q0J4P9_ORYSJ,Q2A0N7,Q6ZKM2,Q6ZKM2_ORYSJ,Signalosome subunit 6,UPI…
OsDUF568.1	OsJ_34778	4530.OS11T0671000-01	Auxin-repressed protein-like protein ARP1, putative, expressed; Os11g0671000 protein; cDNA clone:002-157-E08, full insert sequence; cDNA clone:006-202-H08, full insert sequence	https://smart.embl.de/smart/DDvec.cgi?smart=125:Pfam_Auxin_repressed(5|125)+	4351088,ABA95233.1,ABA95234.1,AK060981,AK119708,BAF28793.1,BAG87655.1,BAG99759.1,EEE52545.1,LOC_Os11g44810,LOC_Os11g44810.1,LOC_Os11g44810.2,LOC_Os11g44810.3,NM_001074962,NM_001074962.1,NP_001068430,NP_001068430.1,OS11G0671000,OS11T0671000-01,OSNPB_110671000,Os11g0671000,Os11g0671000 protein,OsJ_34778,Q2QZU4_ORYSJ,Q2QZU5,Q2QZU5_ORYSJ,UPI0000681CAA,XM_015761675.1,XP_015617161.1,cDNA clone:002-157-…
OsDUF568.1	OsJ_36920	4530.OS12T0622900-01	Mov34/MPN/PAD-1 family protein, expressed; Os12g0622900 protein	https://smart.embl.de/smart/DDvec.cgi?smart=499:JAB_MPN(17|163)+TRANS(471|493)+	4352827,ABA99417.1,BAF30327.1,EEE53639.1,LOC_Os12g42810,LOC_Os12g42810.1,Mov34/MPN/PAD-1 family protein, expressed,NM_001073840,NM_001073840.1,NP_001067308,NP_001067308.1,OS12G0622900,OS12T0622900-01,OSNPB_120622900,Os12g0622900,Os12g0622900 protein,OsJ_36920,Q2QLZ5,Q2QLZ5_ORYSJ,UPI0000680BE0,XM_015763326.1,XP_015618812.1
OsDUF568.2	OS03T0194600-01 (OsDUF568.2)	4530.OS03T0194600-01	cDNA clone:001-107-H03, full insert sequence; Membrane protein, putative, expressed; Os03g0194600 protein; Putative uncharacterized protein OSJNBa0064E16.11; cDNA clone:001-107-H03, full insert sequence	https://smart.embl.de/smart/DDvec.cgi?smart=193:SIGNAL(1|22)+Pfam_DUF568(87|191)+	4331928,AAN59774.1,ABF94439.1,AK062839,BAF11167.1,BAG88463.1,LOC_Os03g09880,LOC_Os03g09880.1,Membrane protein, putative, expressed,NM_001055788,NM_001055788.1,NP_001049253,NP_001049253.1,OS03G0194600,OS03T0194600-01,OSJNBa0064E16.11,OSNPB_030194600,Os03g0194600,Os03g0194600 protein,Q8H7W6,Q8H7W6_ORYSJ,UPI00000AD27F,XM_015776214.1,XP_015631700.1,cDNA clone:001-107-H03, full insert sequence
OsDUF568.2	AMY1.3	4530.OS08T0473900-01	Alpha-amylase isozyme 3D; Important for breakdown of endosperm starch during germination	https://smart.embl.de/smart/DDvec.cgi?smart=476:Aamy(66|404)+Alpha-amyl_C2(405|465)+	1,4-alpha-D-glucan glucanohydrolase,3.2.1.1,A3BU21_ORYSJ,AAA33886.1,AAA33895.1,ACA50524.1,AK073487,AMY1.3,AMY3D,AMY3D_ORYSJ,Alpha-amylase isozyme 3D,BAD09335.1,BAD09375.1,BAD73795.1,BAD73797.1,BAF23938.1,BAG93480.1,EAZ43060.1,EU268002,LOC_Os08g36910,LOC_Os08g36910.1,LOC_Os08g36910.2,LOC_Os08g36910.3,M24287,M59351,NM_001068559,NM_001068559.1,NP_001062024,NP_001062024.1,OS08G0473900,OS08T0473900-01…
OsDUF568.2	B1342C04.6	4530.OS09T0455300-01	cDNA clone:001-012-F09, full insert sequence; Basic helix-loop-helix (BHLH)-like protein; Os09g0455300 protein; cDNA clone:001-012-F09, full insert sequence; cDNA clone:J023048E05, full insert sequence	https://smart.embl.de/smart/DDvec.cgi?smart=236:HLH(153|202)+	4347252,AK060477,AK070458,AP006057,B1342C04.6,BAD38280.1,BAD38453.1,BAF25271.1,BAG87459.1,BAG91966.1,Basic helix-loop-helix (BHLH)-like protein,LOC_Os09g28210.1,NM_001069892,NM_001069892.1,NP_001063357,NP_001063357.1,OS09G0455300,OS09T0455300-01,OSNPB_090455300,Os09g0455300,Os09g0455300 protein,P0025H07.25,Q67TR8,Q67TR8_ORYSJ,UPI000042650A,XM_015755510.1,XP_015610996.1,cDNA clone:001-012-F09, ful…
OsDUF568.2	LEA14	4530.OS01T0705200-01	Late embryogenesis abundant protein 14; Os01g0705200 protein; Uncharacterized protein; WSI18 protein induced by water stress; cDNA clone:001-125-H02, full insert sequence	http://smart.embl.de/smart/DDt.cgi?smart=215:	4324254,AK064074,BAA05537.1,BAB44029.1,BAB86507.1,BAF05922.1,BAG88998.1,D26536,EAZ13254.1,LEA14,LEA14_ORYSJ,LOC_Os01g50910.1,LOC_Os01g50910.2,Late embryogenesis abundant protein 14,NM_001050543,NM_001050543.1,NP_001044008,NP_001044008.1,OS01G0705200,OS01T0705200-01,Os01g0705200,Os01g0705200 protein,OsJ_03178,OsLEA14,Protein WATER STRESS-INDUCED 18,Q40709,Q40709_ORYSJ,Q94JF2,Q94JF2_ORYSJ,UPI00000A…
OsDUF568.2	OS03T0318400-01	4530.OS03T0318400-01	Eukaryotic aspartyl protease family protein, expressed; Os03g0318400 protein ; Belongs to the peptidase A1 family	https://smart.embl.de/smart/DDvec.cgi?smart=434:SIGNAL(1|22)+Pfam_Asp(81|144)+Pfam_TAXi_C(277|428)+	4332658,ABF95636.1,BAF11857.1,LOC_Os03g20290,LOC_Os03g20290.1,NM_001056478,NM_001056478.1,NP_001049943,NP_001049943.1,OS03G0318400,OS03T0318400-01,OSNPB_030318400,Os03g0318400,Os03g0318400 protein,Q10M95,Q10M95_ORYSJ,UPI0000DB49AB,XM_015777389.1,XP_015632875.1
OsDUF568.2	OS12T0478400-00	4530.OS12T0478400-00	Os12g0478400 protein; Expressed protein	https://smart.embl.de/smart/DDvec.cgi?smart=355:Pfam_GUB_WAK_bind(19|130)+EGF(260|312)+EGF(316|353)+	A0A0P0YA14,A0A0P0YA14_ORYSJ,A3CHA4_ORYSJ,ABA98237.1,BAH95679.1,C7J9J5_ORYSJ,EAZ20467.1,Expressed protein,LOC_Os12g29430.1,LOC_Os12g29434.1,NM_001190022,NM_001190022.1,NP_001176951,NP_001176951.1,OS12G0478400,OS12T0478400-00,OSNPB_120478400,Os12g0478400,Os12g0478400 protein,Q2QQY6_ORYSJ,UPI0003939107
OsDUF568.2	OS12T0518200-01	4530.OS12T0518200-01	annotation not available	http://smart.embl.de/smart/DDt.cgi?smart=151:	A0A0P0YAX6,A0A0P0YAX6_ORYSJ,LOC_Os12g33300.1,NM_001073431,NM_001073431.1,NP_001066899,NP_001066899.1,OS12G0518200,OS12T0518200-01,OSNPB_120518200,Os12g0518200,Os12g0518200 protein,UPI000393B87E
OsDUF568.2	OsJ_02930	4530.OS01T0666000-01	Os01g0666000 protein; Phosphatidic acid phosphatase beta-like; Uncharacterized protein	https://smart.embl.de/smart/DDvec.cgi?smart=295:TRANS(32|51)+TRANS(71|93)+acidPPc(106|247)+	4326857,AP003760,BAD72358.1,BAD73637.1,BAF05712.1,EEE55139.1,LOC_Os01g47580.1,LOC_Os01g47580.2,NM_001050333,NM_001050333.1,NP_001043798,NP_001043798.1,OS01G0666000,OS01T0666000-01,OSJNBb0063G05.1,OSNPB_010666000,Os01g0666000,Os01g0666000 protein,OsJ_02930,P0003E08.34,Phosphatidic acid phosphatase beta-like,Q5SN48,Q5SN48_ORYSJ,UPI000046D4B0,XM_015764588.1,XP_015620074.1
OsDUF568.2	OsJ_04310	4530.OS01T0882800-01	Os01g0882800 protein; Putative amino acid carrier; Uncharacterized protein	https://smart.embl.de/smart/DDvec.cgi?smart=488:Pfam_Aa_trans(41|477)+	4324999,B1065E10.27,BAB90366.1,BAF06924.1,EAZ14390.1,LOC_Os01g66010.1,NM_001051545,NM_001051545.1,NP_001045010,NP_001045010.1,OS01G0882800,OS01T0882800-01,OSNPB_010882800,Os01g0882800,Os01g0882800 protein,OsJ_04310,Putative amino acid carrier,Q8RZP7,Q8RZP7_ORYSJ,UPI00000A8EE5,XM_015773941.1,XP_015629427.1
OsDUF568.2	OsJ_21032	4530.OS06T0292400-00	Os06g0292400 protein	https://smart.embl.de/smart/DDvec.cgi?smart=1218:Pfam_PGG(73|186)+TRANS(190|212)+Pfam_PGG(246|357)+TRANS(362|384)+Pfam_PGG(680|793)+TRANS(799|821)+Pfam_PGG(857|972)+TRANS(977|996)+Pfam_PGG(1041|1157)+TRANS(1162|1184)+	4340794,A3BAV3,A3BAV3_ORYSJ,BAD54651.1,BAD69406.1,BAF19337.2,EAZ36692.1,LOC_Os06g18900.1,OS06G0292400,OS06T0292400-00,OSNPB_060292400,Os06g0292400,Os06g0292400 protein,OsJ_21032,Putative uncharacterized protein,Q0DCT6_ORYSJ,Q5Z575_ORYSJ,UPI0000E1277D,XM_015788322.1,XM_015788323.1,XP_015643808.1,XP_015643809.1
OsDUF568.2	OsJ_32085	4530.OS10T0504200-01	Cytochrome b561; Cytochrome b561 family protein, expressed; Os10g0504200 protein; Putative cytochrome b-561	https://smart.embl.de/smart/DDvec.cgi?smart=230:TRANS(10|32)+B561(46|172)+TRANS(192|214)+	4349055,AAG13625.1,AAP54504.1,AAX95713.1,BAF26916.1,Cytochrome b561,Cytochrome b561 family protein, expressed,EAZ16612.1,LOC_Os10g36030,LOC_Os10g36030.1,NM_001071537,NM_001071537.1,NP_001065002,NP_001065002.1,OS10G0504200,OS10T0504200-01,OSJNBb0073N24.15,OSNPB_100504200,Os10g0504200,Os10g0504200 protein,OsJ_32085,Putative cytochrome b-561,Q9FVY1,Q9FVY1_ORYSJ,UPI00000A5CC6,XM_015757732.1,XP_015613…
OsDUF568.3	OS03T0194900-01 (OsDUF568.3)	4530.OS03T0194900-01	cDNA clone:001-021-H11, full insert sequence; Membrane protein, putative, expressed; Os03g0194900 protein; Putative membrane protein; cDNA clone:001-021-H11, full insert sequence; cDNA clone:006-204-B05, full insert sequence	https://smart.embl.de/smart/DDvec.cgi?smart=384:SIGNAL(1|20)+Pfam_DUF568(84|183)+B561(202|327)+TRANS(341|363)+	4331929,AAN59773.1,ABF94440.1,AK104041,AK104413,B9F5P1_ORYSJ,BAF11168.1,BAG96385.1,BAG96660.1,EEE58495.1,LOC_Os03g09900,LOC_Os03g09900.1,Membrane protein, putative, expressed,NM_001055789,NM_001055789.1,NP_001049254,NP_001049254.1,OS03G0194900,OS03T0194900-01,OS03T0194900-02,OS03T0194900-03,OSJNBa0064E16.10,OSNPB_030194900,Os03g0194900,Os03g0194900 protein,Putative membrane protein,Q8H7W7,Q8H7W7_…
OsDUF568.3	CIPK20	4530.OS05T0208100-01	CBL-interacting protein kinase 20; CIPK serine-threonine protein kinases interact with CBL proteins. Binding of a CBL protein to the regulatory NAF domain of CIPK protein lead to the activation of the kinase in a calcium- dependent manner (By similarity)	https://smart.embl.de/smart/DDvec.cgi?smart=466:S_TKc(12|276)+Pfam_NAF(307|368)+	2.7.11.1,4338083,AAU90191.1,AK107068,B7EZY6,B7EZY6_ORYSJ,BAF16819.1,BAG97933.1,CBL-interacting protein kinase 20,CIPK20,CIPKK_ORYSJ,EAZ33256.1,EEE62709.1,LOC_Os05g11790,LOC_Os05g11790.1,NM_001061440,NM_001061440.1,NP_001054905,NP_001054905.1,OJ1430_B02.8,OS05G0208100,OS05T0208100-01,Os05g0208100,OsCIPK20,OsJ_016739,OsJ_17512,Q60EY8,UPI0000444772,XM_015783799.1,XP_015639285.1
OsDUF568.3	CIPK5	4530.OS01T0206700-01	CBL-interacting protein kinase 5; CIPK serine-threonine protein kinases interact with CBL proteins. Binding of a CBL protein to the regulatory NAF domain of CIPK protein lead to the activation of the kinase in a calcium- dependent manner (By similarity)	https://smart.embl.de/smart/DDvec.cgi?smart=461:S_TKc(12|266)+Pfam_NAF(312|371)+	2.7.11.1,4327093,ACD76976.1,AK065589,B3GLZ8_ORYSJ,BAA92972.1,BAB92151.1,BAF04259.1,BAG89574.1,CBL-interacting protein kinase 5,CIPK5,CIPK5_ORYSJ,EAZ10972.1,EU703795,LOC_Os01g10890,LOC_Os01g10890.1,NM_001048880,NM_001048880.1,NP_001042345,NP_001042345.1,OS01G0206700,OS01T0206700-01,OS01T0206700-02,OS01T0206700-03,OSJNBa0016I09.5,Os01g0206700,OsCIPK05,OsJ_000797,P0451C06.36,Q9LWM4,UPI00000ABCBE,UPI…
OsDUF568.3	OS03T0179400-01	4530.OS03T0179400-01	Os03g0179400 protein; Serine/threonine-protein kinase NAK, putative, expressed; cDNA clone:002-121-C09, full insert sequence	https://smart.embl.de/smart/DDvec.cgi?smart=425:Pfam_Pkinase(92|369)+	4331822,AAO13471.1,ABF94292.1,AK107046,BAF11070.1,BAG97926.1,LOC_Os03g08170,LOC_Os03g08170.1,NM_001055691,NM_001055691.1,NP_001049156,NP_001049156.1,OS03G0179400,OS03T0179400-01,OSNPB_030179400,Os03g0179400,Os03g0179400 protein,Q10QY0,Q10QY0_ORYSJ,Q8H019_ORYSJ,UPI0000DB4C65,XM_015775390.1,XP_015630876.1,cDNA clone:002-121-C09, full insert sequence
OsDUF568.3	OS04T0490500-01	4530.OS04T0490500-01	annotation not available	https://smart.embl.de/smart/DDvec.cgi?smart=148:TRANS(126|143)+	A0A0P0WBX2,A0A0P0WBX2_ORYSJ,LOC_Os04g41310.1,LOC_Os04g41310.2,NM_001059699,NM_001059699.1,NP_001053164,NP_001053164.1,OS04G0490500,OS04T0490500-01,OSNPB_040490500,Os04g0490500,Os04g0490500 protein,UPI000393BE87
OsDUF568.3	OS06T0611200-00	4530.OS06T0611200-00	Pentatricopeptide (PPR) repeat-containing protein-like	https://smart.embl.de/smart/DDvec.cgi?smart=665:Pfam_PPR_2(257|307)+Pfam_PPR(334|361)+Pfam_PPR(362|391)+Pfam_PPR_2(458|507)+Pfam_PPR(532|558)+	A3BDH8_ORYSJ,BAD35499.1,BAF19972.1,EAZ37617.1,LOC_Os06g40860.1,NM_001064593,NM_001064593.1,NP_001058058,NP_001058058.1,OS06G0611200,OS06T0611200-00,OSNPB_060611200,Os06g0611200,Os06g0611200 protein,P0490F09.35,Q0DB01_ORYSJ,Q69XF8,Q69XF8_ORYSJ,UPI00004037F7
OsDUF568.3	OS11T0169200-00	4530.OS11T0169200-00	Putative auxin transporter-like protein 4; Carrier protein involved in proton-driven auxin influx. May mediate the formation of auxin gradient from developing leaves (site of auxin biosynthesis) to tips (By similarity)	https://smart.embl.de/smart/DDvec.cgi?smart=480:Pfam_Aa_trans(51|448)+	4349885,A0A0P0XZ88,AAX93011.1,ABA91603.1,BAF27695.1,LAX14_ORYSJ,LAX4_ORYSJ,LOC_Os11g06820,LOC_Os11g06820.1,NM_001072382,NM_001072382.1,NP_001065850,NP_001065850.1,OS11G0169200,OS11T0169200-00,Os11g0169200,Putative auxin transporter-like protein 4,Q2RA22,Q53JG7,UPI0000508A54,XM_015762089.1,XP_015617575.1
OsDUF568.3	OS11T0192400-01	4530.OS11T0192400-01	cDNA clone:J023061A07, full insert sequence; Os11g0192400 protein; Pectinesterase family protein, expressed; Pectinesterase, putative; cDNA clone:J023061A07, full insert sequence	https://smart.embl.de/smart/DDvec.cgi?smart=383:SIGNAL(1|25)+Pfam_Pectinesterase(63|364)+	4349982,9268011,AAX95212.1,AAX96066.1,ABA91859.1,ABA91894.1,AK100252,B9G9T9_ORYSJ,BAF27781.1,BAG94516.1,BAH95129.1,C7J8K2_ORYSJ,EEE51795.1,LOC_Os11g08750,LOC_Os11g08750.1,NM_001073950,NM_001073950.1,NP_001067418,NP_001067418.1,NP_001176401,NP_001176401.1,OS11G0192400,OS11T0192400-01,OSNPB_110192400,Os11g0192400,Os11g0192400 protein,Os11g0194200,Pectinesterase family protein, expressed,Pectinester…
OsDUF568.3	OsJ_01536	4530.OS01T0323100-01	cDNA clone:J013002H11, full insert sequence; Os01g0323100 protein; Putative Pto kinase interactor 1; Uncharacterized protein; cDNA clone:J013002H11, full insert sequence	https://smart.embl.de/smart/DDvec.cgi?smart=371:Pfam_Pkinase(71|361)+	4326993,AK065231,AP003211,BAB21241.1,BAC65877.1,BAF04809.1,BAG89427.1,EAZ11675.1,I3QD58,LOC_Os01g21970.1,NM_001049430,NM_001049430.1,NP_001042895,NP_001042895.1,OS01G0323100,OS01T0323100-01,OSJNBa0011P19.1,OSNPB_010323100,Os01g0323100,Os01g0323100 protein,OsJ_01536,P0426D06.44,Pto kinase interactor 1 protein,Putative Pto kinase interactor 1,Q84RZ6,Q9AWP9,Q9AWP9_ORYSJ,UPI000005E640,XM_015766212.1,…
OsDUF568.3	OsJ_18043	4530.OS05T0318100-00	Os05g0318100 protein	https://smart.embl.de/smart/DDvec.cgi?smart=654:Pfam_GUB_WAK_bind(31|142)+TRANS(294|316)+COIL(319|345)+Pfam_Pkinase(362|636)+	4338400,AAV44115.1,B9FGM8,B9FGM8_ORYSJ,BAF17095.2,EEE63233.1,LOC_Os05g25390.1,NP_001055181,NP_001055181.2,OS05G0318100,OS05T0318100-00,OSNPB_050318100,Os05g0318100,Os05g0318100 protein,OsJ_18043,Putative uncharacterized protein,Q0DJ78_ORYSJ,Q5W6V9_ORYSJ,UPI0000E1243E,XM_015781942.1,XP_015637428.1
OsDUF568.3	OsJ_25242	4530.OS07T0631700-01	cDNA clone:001-104-H09, full insert sequence; Os07g0631700 protein; Putative uncharacterized protein P0519E12.112; cDNA clone:001-104-H09, full insert sequence	https://smart.embl.de/smart/DDvec.cgi?smart=213:TRANS(24|46)+Pfam_EF-hand_6(147|177)+	4343999,AK105175,BAC10139.1,BAF22277.1,BAG97125.1,EAZ40767.1,LOC_Os07g43800.1,NM_001066898,NM_001066898.1,NP_001060363,NP_001060363.1,OS07G0631700,OS07T0631700-01,OSNPB_070631700,Os07g0631700,Os07g0631700 protein,OsJ_25242,P0519E12.112,Q8LHN5,Q8LHN5_ORYSJ,UPI000005E6F0,XM_015792292.1,XP_015647778.1,cDNA clone:001-104-H09, full insert sequence
OsDUF568.4	OsJ_26939 (OsDUF568.4)	4530.OS08T0335600-01	Auxin-induced protein-like; Os08g0335600 protein; cDNA clone:001-206-G07, full insert sequence	https://smart.embl.de/smart/DDvec.cgi?smart=204:SIGNAL(1|23)+Pfam_DUF568(97|202)+	4345306,AK106063,AP004621,Auxin-induced protein-like,BAD01733.1,BAD01770.1,BAF23491.1,BAG97540.1,EAZ42359.1,LOC_Os08g24790.1,NM_001068112,NM_001068112.1,NP_001061577,NP_001061577.1,OS08G0335600,OS08T0335600-01,OSJNBb0076O03.33,OSNPB_080335600,Os08g0335600,Os08g0335600 protein,OsJ_26939,P0689D06.1,Q6YUI4,Q6YUI4_ORYSJ,UPI000021F8C1,XM_015793529.1,XP_015649015.1,cDNA clone:001-206-G07, full insert s…
OsDUF568.4	CIPK6	4530.OS08T0441100-01	CBL-interacting protein kinase 6; CIPK serine-threonine protein kinases interact with CBL proteins. Binding of a CBL protein to the regulatory NAF domain of CIPK protein lead to the activation of the kinase in a calcium- dependent manner (By similarity); Belongs to the protein kinase superfamily. CAMK Ser/Thr protein kinase family. SNF1 subfamily	https://smart.embl.de/smart/DDvec.cgi?smart=304:Pfam_Pkinase_Tyr(2|128)+Pfam_NAF(163|227)+	2.7.11.1,4345687,A3BTJ4_ORYSJ,AK108225,BAD09899.1,BAD09913.1,BAF23821.1,CBL-interacting protein kinase 6,CIPK6,CIPK6_ORYSJ,EAZ42883.1,LOC_Os08g34240,LOC_Os08g34240.1,NM_001068442,NM_001068442.1,NP_001061907,NP_001061907.1,OS08G0441100,OS08T0441100-01,Os08g0441100,OsCIPK06,P0524F03.52,P0528B09.25,Q0J5E4,Q6Z9F4,UPI0000DD953A,XM_015793027.1,XP_015648513.1
OsDUF568.4	OS03T0439500-01	4530.OS03T0439500-01	Os03g0439500 protein; cDNA clone:001-043-E12, full insert sequence; cDNA clone:J013109I01, full insert sequence; cDNA clone:J013111O20, full insert sequence ; Belongs to the iron/ascorbate-dependent oxidoreductase family	https://smart.embl.de/smart/DDvec.cgi?smart=372:Pfam_DIOX_N(69|178)+Pfam_2OG-FeII_Oxy(222|322)+	4333208,AAR89005.1,ABF96835.1,AK067507,AK067647,AK119216,B7EDK8,B7EDK8_ORYSJ,B9F980_ORYSJ,BAF12367.2,BAG90455.1,BAG90515.1,BAG99585.1,EEE59328.1,LOC_Os03g32470.1,LOC_Os03g32470.2,LOC_Os03g32480.1,NM_001056988,NM_001056988.1,NP_001050453,NP_001050453.2,OS03G0439500,OS03T0439500-01,OS03T0439500-02,OS03T0439500-03,OS03T0439500-04,OSNPB_030439500,Os03g0439500,Os03g0439500 protein,Q0DQX1,Q75KC1_ORYSJ,…
OsDUF568.4	OS05T0106200-01	4530.OS05T0106200-01	WAT1-related protein; Os05g0106200 protein; Putative uncharacterized protein OSJNBb0035J08.13	https://smart.embl.de/smart/DDvec.cgi?smart=384:Pfam_EamA(4|148)+Pfam_EamA(183|324)+	4337564,AAU44175.1,B9FK18_ORYSJ,BAF16331.1,EEE62036.1,LOC_Os05g01570.1,NM_001060952,NM_001060952.1,NP_001054417,NP_001054417.1,OS05G0106200,OS05T0106200-01,OSJNBb0035J08.13,OSNPB_050106200,Os05g0106200,Os05g0106200 protein,Q65XI0,Q65XI0_ORYSJ,UPI000043F424,WAT1-related protein,XM_015782580.1,XP_015638066.1
OsDUF568.4	OS09T0361500-01	4530.OS09T0361500-01	annotation not available	http://smart.embl.de/smart/DDt.cgi?smart=377:	A0A0N7KQN3,A0A0N7KQN3_ORYSJ,LOC_Os09g19734.1,LOC_Os09g19734.2,NM_001188872,NM_001188872.1,NP_001175801,NP_001175801.1,OS09G0361500,OS09T0361500-01,OSNPB_090361500,Os09g0361500,Os09g0361500 protein,PWY-5791,PWY-5837,PWY-5901,PWY-6406,UPI0000DD96D3
OsDUF568.4	OS09T0431600-00	4530.OS09T0431600-00	Putative uncharacterized protein; Os09g0431600 protein	https://smart.embl.de/smart/DDvec.cgi?smart=621:Pfam_PPR_2(99|148)+Pfam_PPR(214|243)+Pfam_PPR_1(241|274)+Pfam_PPR(290|320)+Pfam_PPR(325|353)+COIL(402|424)+CBS(539|597)+	4347128,A0A0P0XNN2,A0A0P0XNN2_ORYSJ,B9G3R2_ORYSJ,BAF25153.2,EEE69759.1,LOC_Os09g26190.1,NP_001063239,NP_001063239.2,OS09G0431600,OS09T0431600-00,OSNPB_090431600,Os09g0431600,Os09g0431600 protein,Putative uncharacterized protein,Q0J1L2_ORYSJ,UPI000393B251,XM_015795733.1,XP_015651219.1
OsDUF568.4	OS11T0143300-02	4530.OS11T0143300-02	Os11g0143300 protein; Two-component response regulator ARR8, putative, expressed	https://smart.embl.de/smart/DDvec.cgi?smart=208:REC(9|148)+	A0A0P0XZ24,A0A0P0XZ24_ORYSJ,AB249659,ABA91414.2,ABA91415.2,AK058585,BAE79353.1,BAF27567.1,BAG86743.1,BR000256,EEE51634.1,FAA00260.1,LOC_Os11g04720.1,LOC_Os11g04720.2,NM_001072254,NM_001072254.1,NP_001065722,NP_001065722.1,OS11G0143300,OS11T0143300-01,OS11T0143300-02,OSNPB_110143300,Os11g0143300,Os11g0143300 protein,Q2RAP2_ORYSJ,Q2RAP3_ORYSJ,UPI000056D110,UPI00006824D8
OsDUF568.4	OsJ_12954	4530.OS03T0797000-01	Indole-3-glycerol phosphate lyase, chloroplast, putative, expressed; Os03g0797000 protein; Putative indole-3-glycerol phosphate lyase; cDNA clone:J033046F03, full insert sequence ; Belongs to the TrpA family	https://smart.embl.de/smart/DDvec.cgi?smart=279:Pfam_His_biosynth(154|262)+	4334425,AAP44679.1,ABF99349.1,ABF99350.1,AK073440,BAF13473.1,BAG93456.1,EAZ28912.1,LOC_Os03g58260,LOC_Os03g58260.1,LOC_Os03g58260.2,NM_001058094,NM_001058094.1,NP_001051559,NP_001051559.1,OS03G0797000,OS03T0797000-01,OSJNBa0094F01.18,OSNPB_030797000,Os03g0797000,Os03g0797000 protein,OsJ_12954,Putative indole-3-glycerol phosphate lyase,Q7Y1H9,Q7Y1H9_ORYSJ,UPI000019C5BB,XM_015772729.1,XM_015772730.…
OsDUF568.4	OsJ_16545	4530.OS04T0667400-01	OSJNBa0043A12.2 protein; Os04g0667400 protein ; Belongs to the iron/ascorbate-dependent oxidoreductase family	https://smart.embl.de/smart/DDvec.cgi?smart=333:Pfam_DIOX_N(28|139)+Pfam_2OG-FeII_Oxy(181|280)+	4337327,BAF16100.1,CAE02797.1,EEE61866.1,LOC_Os04g57180.1,NM_001060721,NM_001060721.1,NP_001054186,NP_001054186.1,OS04G0667400,OS04T0667400-01,OSJNBa0043A12.2,OSJNBa0043A12.2 protein,OSJNBa0043A12.2 protein; Os04g0667400 protein,OSNPB_040667400,Os04g0667400,Os04g0667400 protein,OsJ_16545,Q7XR83,Q7XR83_ORYSJ,UPI00001B15BA,XM_015778732.1,XP_015634218.1
OsDUF568.4	OsJ_28393	4530.OS09T0115500-01	CBS domain containing protein-like; Os09g0115500 protein; cDNA clone:001-037-H08, full insert sequence; cDNA clone:J013043C13, full insert sequence	https://smart.embl.de/smart/DDvec.cgi?smart=227:CBS(75|123)+CBS(169|217)+	4346410,AK061717,AK065986,BAD16230.1,BAF24498.1,BAG88064.1,BAG89764.1,CBS domain containing protein-like,EEE69199.1,LOC_Os09g02710.1,NM_001069119,NM_001069119.1,NP_001062584,NP_001062584.1,OJ1310_F05.16,OS09G0115500,OS09T0115500-01,OS09T0115500-02,OSNPB_090115500,Os09g0115500,Os09g0115500 protein,OsJ_28393,Q6YYV0,Q6YYV0_ORYSJ,UPI0000358CD2,XM_015757188.1,XP_015612674.1,cDNA clone:001-037-H08, ful…
OsDUF568.4	OsJ_29428	4530.OS09T0426000-01	WAT1-related protein; Os09g0426000 protein; Putative MtN21	https://smart.embl.de/smart/DDvec.cgi?smart=385:TRANS(10|32)+TRANS(49|68)+TRANS(83|105)+TRANS(144|163)+Pfam_EamA(183|324)+	4347112,BAD33609.1,BAF25138.1,EEE69739.1,LOC_Os09g25770.1,LOC_Os09g25770.2,NM_001069759,NM_001069759.1,NP_001063224,NP_001063224.1,OJ1299_A11.17,OS09G0426000,OS09T0426000-01,OSNPB_090426000,Os09g0426000,Os09g0426000 protein,Os09g0426000 protein; Putative MtN21,OsJ_29428,Q69PB8,Q69PB8_ORYSJ,UPI00003FF3E9,WAT1-related protein,XM_015756354.1,XP_015611840.1
OsDUF568.5	OS08T0524200-01 (OsDUF568.5)	4530.OS08T0524200-01	Os08g0524200 protein; Putative auxin-induced protein; cDNA clone:001-019-D11, full insert sequence	https://smart.embl.de/smart/DDvec.cgi?smart=390:SIGNAL(1|21)+Pfam_DUF568(88|187)+B561(207|332)+TRANS(346|368)+	4346084,AK058714,AP003888,BAD08893.1,BAD11564.1,BAF24200.1,BAG86784.1,LOC_Os08g41280.1,NM_001068821,NM_001068821.1,NP_001062286,NP_001062286.1,OJ1186_G01.38,OJ1191_A10.101,OS08G0524200,OS08T0524200-01,OSNPB_080524200,Os08g0524200,Os08g0524200 protein,Putative auxin-induced protein,Q7F1F1,Q7F1F1_ORYSJ,UPI000023AC4F,XM_015795613.1,XP_015651099.1,cDNA clone:001-019-D11, full insert sequence
OsDUF568.5	OS01T0976100-01	4530.OS01T0976100-01	Os01g0976100 protein	https://smart.embl.de/smart/DDvec.cgi?smart=543:Pfam_ABC_membrane(84|357)+Pfam_ABC_tran(422|541)+	BAF07478.1,LOC_Os01g74470.1,NM_001052099,NM_001052099.1,NP_001045564,NP_001045564.1,OS01G0976100,OS01T0976100-01,OSNPB_010976100,Os01g0976100,Os01g0976100 protein,Q0JFK0,Q0JFK0_ORYSJ,UPI00039390C0
OsDUF568.5	OS02T0642700-01	4530.OS02T0642700-01	Os02g0642700 protein	https://smart.embl.de/smart/DDvec.cgi?smart=474:CAP10(149|398)+	AK108580,BAD25236.1,BAF09471.2,BAG98449.1,LOC_Os02g42920.1,NM_001054092,NM_001054092.1,NP_001047557,NP_001047557.2,OS02G0642700,OS02T0642700-01,OSNPB_020642700,Os02g0642700,Os02g0642700 protein,Q0DZ67,Q0DZ67_ORYSJ,Q6H7R3_ORYSJ,UPI0001B66FAC
OsDUF568.5	OS03T0280000-01	4530.OS03T0280000-01	ABC transporter family protein, putative, expressed	https://smart.embl.de/smart/DDvec.cgi?smart=1411:Pfam_ABC_membrane(87|368)+AAA(442|627)+Pfam_ABC_membrane(839|1113)+AAA(1189|1376)+	4332438,ABF95300.1,BAF11650.2,LOC_Os03g17180,LOC_Os03g17180.1,NM_001056271,NM_001056271.1,NP_001049736,NP_001049736.2,OS03G0280000,OS03T0280000-01,OSNPB_030280000,Os03g0280000,Os03g0280000 protein,Q0DSY8_ORYSJ,Q10N72,Q10N72_ORYSJ,UPI0000DB45AC,XM_015775083.1,XP_015630569.1
OsDUF568.5	OS04T0534100-01	4530.OS04T0534100-01	Os04g0534100 protein; cDNA clone:J033116K10, full insert sequence	https://smart.embl.de/smart/DDvec.cgi?smart=438:TRANS(24|43)+CAP10(213|435)+	107275790,A0A0P0WD91,A0A0P0WD91_ORYSJ,AK103012,B7ETY8_ORYSJ,BAG95835.1,LOC_Os04g45160.1,LOC_Os04g45160.2,OS04G0534100,OS04T0534100-01,OS04T0534100-02,OSNPB_040534100,Os04g0534100,Os04g0534100 protein,UPI00039389C9,UPI000393B8D5,XM_015780955.1,XP_015636441.1,cDNA clone:J033116K10, full insert sequence
OsDUF568.5	OS06T0152700-01	4530.OS06T0152700-01	Os06g0152700 protein	https://smart.embl.de/smart/DDvec.cgi?smart=547:TRANS(58|80)+CAP10(223|472)+	4340161,BAD69071.1,BAD69335.1,BAF18752.1,LOC_Os06g05940.1,NM_001063373,NM_001063373.1,NP_001056838,NP_001056838.1,OS06G0152700,OS06T0152700-01,OSNPB_060152700,Os06g0152700,Os06g0152700 protein,Q0DEH1,Q0DEH1_ORYSJ,Q5VMJ0_ORYSJ,UPI0000E1269B,XM_015788745.1,XP_015644231.1
OsDUF568.5	OS06T0611200-00	4530.OS06T0611200-00	Pentatricopeptide (PPR) repeat-containing protein-like	https://smart.embl.de/smart/DDvec.cgi?smart=665:Pfam_PPR_2(257|307)+Pfam_PPR(334|361)+Pfam_PPR(362|391)+Pfam_PPR_2(458|507)+Pfam_PPR(532|558)+	A3BDH8_ORYSJ,BAD35499.1,BAF19972.1,EAZ37617.1,LOC_Os06g40860.1,NM_001064593,NM_001064593.1,NP_001058058,NP_001058058.1,OS06G0611200,OS06T0611200-00,OSNPB_060611200,Os06g0611200,Os06g0611200 protein,P0490F09.35,Q0DB01_ORYSJ,Q69XF8,Q69XF8_ORYSJ,UPI00004037F7
OsDUF568.5	OS09T0286300-00	4530.OS09T0286300-00	Os09g0286300 protein	https://smart.embl.de/smart/DDvec.cgi?smart=458:Pfam_QWRF(136|446)+	A0A0P0XKT1,A0A0P0XKT1_ORYSJ,B9G2L2_ORYSJ,BAD29665.1,BAF24693.2,EEE69359.1,LOC_Os09g11440.1,LOC_Os09g11440.2,NM_001069314,NM_001069314.2,NP_001062779,NP_001062779.2,OS09G0286300,OS09T0286300-00,OSNPB_090286300,Os09g0286300,Os09g0286300 protein,Q0J2X2_ORYSJ,Q6EN70_ORYSJ,UPI0003939921
OsDUF568.5	OS11T0172100-00	4530.OS11T0172100-00	Pectinesterase; Acts in the modification of cell walls via demethylesterification of cell wall pectin	https://smart.embl.de/smart/DDvec.cgi?smart=533:Pfam_PMEI(25|151)+Pfam_Pectinesterase(188|280)+Pfam_Pectinesterase(278|519)+	3.1.1.11,A3C926_ORYSJ,AAX93021.1,AAX95081.1,ABA91640.1,EAZ17589.1,LOC_Os11g07090,LOC_Os11g07090.1,OS11G0172100,OS11T0172100-00,OSNPB_110172100,Os11g0172100,Pectinesterase,Q53P90,Q53P90_ORYSJ,UPI0000508987
OsDUF568.5	OsJ_25724	4530.OS08T0101800-01	Os08g0101800 protein; Putative uncharacterized protein B1147B12.20; Putative uncharacterized protein P0015C07.3	https://smart.embl.de/smart/DDvec.cgi?smart=579:TRANS(76|98)+CAP10(252|501)+	4344422,B1147B12.20,BAD03556.1,BAD33152.1,BAF22678.1,EAZ41219.1,LOC_Os08g01150.1,NM_001067299,NM_001067299.1,NP_001060764,NP_001060764.1,OS08G0101800,OS08T0101800-01,OSNPB_080101800,Os08g0101800,Os08g0101800 protein,OsJ_25724,P0015C07.3,Q6Z1Y8,Q6Z1Y8_ORYSJ,UPI000022608F,XM_015795434.1,XP_015650920.1
OsDUF568.5	OsJ_32048	4530.OS10T0498900-01	Microtubule-associated EB1 family protein, putative, expressed; Os10g0498900 protein; Putative microtubule-associated protein	https://smart.embl.de/smart/DDvec.cgi?smart=332:Pfam_CH(15|117)+Pfam_EB1(211|249)+	4349023,AAM93680.1,AAP54459.1,BAF26886.1,EAZ16575.1,LOC_Os10g35580,LOC_Os10g35580.1,NM_001071507,NM_001071507.1,NP_001064972,NP_001064972.1,OS10G0498900,OS10T0498900-01,OSJNBa0078O01.4,OSNPB_100498900,Os10g0498900,Os10g0498900 protein,OsJ_32048,Putative microtubule-associated protein,Q8LNH6,Q8LNH6_ORYSJ,UPI00000A0958,XM_015758342.1,XP_015613828.1
OsDUF568.6	OS08T0524400-00 (OsDUF568.6)	4530.OS08T0524400-00	Os08g0524400 protein; Putative auxin-induced protein	https://smart.embl.de/smart/DDvec.cgi?smart=263:SIGNAL(1|24)+Pfam_DUF568(90|193)+TRANS(240|262)+	4346085,BAC75413.1,BAF24201.2,LOC_Os08g41290.1,NM_001068822,NM_001068822.2,NP_001062287,NP_001062287.2,OJ1191_A10.104,OS08G0524400,OS08T0524400-00,OSNPB_080524400,Os08g0524400,Os08g0524400 protein,Putative auxin-induced protein,Q0J4C0,Q84QW4,Q84QW4_ORYSJ,UPI0000185C9E,XM_015795158.1,XP_015650644.1
OsDUF568.6	HK4	4530.OS03T0717700-01	Probable histidine kinase 4; Cytokinin receptor related to bacterial two-component regulators. Functions as a histidine kinase and transmits the stress signal to a downstream MAPK cascade	https://smart.embl.de/smart/DDvec.cgi?smart=1005:TRANS(38|57)+CHASE(110|294)+TRANS(330|352)+HisKA(382|447)+HATPase_c(494|675)+REC(861|995)+	2.7.13.3,4333916,A0A0P0W2A8,A1A698,A1A698_ORYSJ,ABF98563.1,BAF12997.2,BR000246,EEE59816.1,FAA00250.1,HK4,Histidine kinase,LOC_Os03g50860.1,NM_001057618,NM_001057618.1,NP_001051083,NP_001051083.2,OHK4,OHK4_ORYSJ,OS03G0717700,OS03T0717700-01,OS03T0717700-02,Os03g0717700,OsCRL1b,OsHK4,OsJ_12359,Probable histidine kinase 4,Q0DP41,Q0DP41_ORYSJ,Q10DW1,Q10DW1_ORYSJ,UPI0000E121DA,UPI0000ED9074,XM_0157748…
OsDUF568.6	HK5	4530.OS10T0362300-01	Probable histidine kinase 5; Cytokinin receptor related to bacterial two-component regulators. Functions as a histidine kinase and transmits the stress signal to a downstream MAPK cascade	https://smart.embl.de/smart/DDvec.cgi?smart=608:TRANS(21|43)+TRANS(174|196)+TRANS(227|244)+CHASE(295|494)+TRANS(528|550)+Pfam_HisKA(580|607)+	2.7.13.3,4348447,A1A697,A1A697_ORYSJ,AAP53311.2,BR000245,FAA00249.1,HK5,Histidine kinase,LOC_Os10g21810.1,LOC_Os10g21810.2,NM_001070971,NM_001070971.2,NP_001064436,NP_001064436.2,OHK3,OHK5_ORYSJ,OS10G0362300,OS10T0362300-01,OS10T0362300-02,Os10g0362300,OsCRL3,OsHK5,OsJ_31230,Probable histidine kinase 5,Q0IY65,Q14U60,Q7G3E3,Q7G3E3_ORYSJ,Q8S6P5,UPI0001C7A484,UPI0003939B8E,XM_015758662.1,XP_01561414…
OsDUF568.6	HK6	4530.OS02T0738400-01	Probable histidine kinase 6; Cytokinin receptor related to bacterial two-component regulators. Functions as a histidine kinase and transmits the stress signal to a downstream MAPK cascade	https://smart.embl.de/smart/DDvec.cgi?smart=1012:TRANS(13|32)+CHASE(82|282)+HisKA(397|462)+HATPase_c(509|693)+REC(868|1000)+	107275680,2.7.13.3,A0A0P0VP61,A1A699,A1A699_ORYSJ,BAD16039.1,BR000247,FAA00251.1,HK6,Histidine kinase,LOC_Os02g50480.1,OHK5,OHK6_ORYSJ,OS02G0738400,OS02T0738400-01,OS02T0738400-02,Os02g0738400,OsCRL1a,OsHK6,P0684F11.6,Probable histidine kinase 6,Q6Z5P3,Q6Z5P3_ORYSJ,UPI0000ED9073,UPI0003938843,XM_015771330.1,XP_015626816.1
OsDUF568.6	OS01T0617600-00	4530.OS01T0617600-00	Os01g0617600 protein	https://smart.embl.de/smart/DDvec.cgi?smart=510:Pfam_PORR(93|445)+	A0A0P0V5B6,A0A0P0V5B6_ORYSJ,BAD61291.1,BAF05497.2,NM_001050118,NM_001050118.2,NP_001043583,NP_001043583.2,OS01G0617600,OS01T0617600-00,OSNPB_010617600,Os01g0617600,Os01g0617600 protein,Q0JL81_ORYSJ,Q5ZDJ1_ORYSJ,UPI000393A74C
OsDUF568.6	OS06T0611200-00	4530.OS06T0611200-00	Pentatricopeptide (PPR) repeat-containing protein-like	https://smart.embl.de/smart/DDvec.cgi?smart=665:Pfam_PPR_2(257|307)+Pfam_PPR(334|361)+Pfam_PPR(362|391)+Pfam_PPR_2(458|507)+Pfam_PPR(532|558)+	A3BDH8_ORYSJ,BAD35499.1,BAF19972.1,EAZ37617.1,LOC_Os06g40860.1,NM_001064593,NM_001064593.1,NP_001058058,NP_001058058.1,OS06G0611200,OS06T0611200-00,OSNPB_060611200,Os06g0611200,Os06g0611200 protein,P0490F09.35,Q0DB01_ORYSJ,Q69XF8,Q69XF8_ORYSJ,UPI00004037F7
OsDUF568.6	OS07T0584500-01	4530.OS07T0584500-01	Os07g0584500 protein; Putative heterogeneous nuclear ribonucleoprotein A1; cDNA clone:J013116G21, full insert sequence	https://smart.embl.de/smart/DDvec.cgi?smart=472:RRM(7|78)+RRM(107|179)+	4343740,A3BLL6_ORYSJ,AK067725,BAC55617.2,BAF22034.1,BAG90564.1,EAZ40455.1,LOC_Os07g39560.1,LOC_Os07g39560.2,LOC_Os07g39560.3,NM_001066655,NM_001066655.1,NP_001060120,NP_001060120.1,OJ1127_E01.125,OS07G0584500,OS07T0584500-01,OS07T0584500-02,OSNPB_070584500,Os07g0584500,Os07g0584500 protein,Q84ZR9,Q84ZR9_ORYSJ,UPI0000212F76,XM_015791325.1,XM_015791326.1,XP_015646811.1,XP_015646812.1,cDNA clone:J01…
OsDUF568.6	OS11T0544100-00	4530.OS11T0544100-00	Expressed protein; Os11g0544100 protein	http://smart.embl.de/smart/DDt.cgi?smart=489:	ABA94154.1,BAF28413.1,Expressed protein,Expressed protein; Os11g0544100 protein,LOC_Os11g34140,LOC_Os11g34140.1,NM_001074582,NM_001074582.1,NP_001068050,NP_001068050.1,OS11G0544100,OS11T0544100-00,OSNPB_110544100,Os11g0544100,Os11g0544100 protein,Q2R2Z8,Q2R2Z8_ORYSJ,UPI00006820DD
OsDUF568.6	OS11T0637700-01	4530.OS11T0637700-01	cDNA clone:001-202-B11, full insert sequence; Os11g0637700 protein; RNA-binding protein, putative, expressed; cDNA clone:001-202-B11, full insert sequence; cDNA clone:J023056G11, full insert sequence	https://smart.embl.de/smart/DDvec.cgi?smart=467:RRM(7|78)+RRM(107|179)+	4350986,A3CD54_ORYSJ,ABA94921.2,AK070544,AK105751,BAF28698.1,BAG92021.1,BAG97349.1,EAZ19017.1,LOC_Os11g41890,LOC_Os11g41890.1,NM_001074867,NM_001074867.1,NP_001068335,NP_001068335.1,OS11G0637700,OS11T0637700-01,OS11T0637700-02,OS11T0637700-03,OSNPB_110637700,Os11g0637700,Os11g0637700 protein,Q2R0P4,Q2R0P4_ORYSJ,RNA-binding protein, putative, expressed,UPI0000D89B76,UPI0003939F73,XM_015761543.1,XP…
OsDUF568.6	OsJ_34778	4530.OS11T0671000-01	Auxin-repressed protein-like protein ARP1, putative, expressed; Os11g0671000 protein; cDNA clone:002-157-E08, full insert sequence; cDNA clone:006-202-H08, full insert sequence	https://smart.embl.de/smart/DDvec.cgi?smart=125:Pfam_Auxin_repressed(5|125)+	4351088,ABA95233.1,ABA95234.1,AK060981,AK119708,BAF28793.1,BAG87655.1,BAG99759.1,EEE52545.1,LOC_Os11g44810,LOC_Os11g44810.1,LOC_Os11g44810.2,LOC_Os11g44810.3,NM_001074962,NM_001074962.1,NP_001068430,NP_001068430.1,OS11G0671000,OS11T0671000-01,OSNPB_110671000,Os11g0671000,Os11g0671000 protein,OsJ_34778,Q2QZU4_ORYSJ,Q2QZU5,Q2QZU5_ORYSJ,UPI0000681CAA,XM_015761675.1,XP_015617161.1,cDNA clone:002-157-…
OsDUF568.6	RR26	4530.OS01T0904700-01	Response regulator; uncharacterized protein; Transcriptional activator that binds specific DNA sequence. Functions as a response regulator involved in His-to-Asp phosphorelay signal transduction system. Phosphorylation of the Asp residue in the receiver domain activates the ability of the protein to promote the transcription of target genes. May directly activate some type-A response regulators i…	https://smart.embl.de/smart/DDvec.cgi?smart=582:REC(10|122)+Pfam_Myb_DNA-binding(194|244)+	4325022,A0A0P0VBQ4,A1A6A7,A1A6A7_ORYSJ,BAD82798.1,BAF07039.2,BR000255,EEE55842.1,FAA00259.1,LOC_Os01g67770.1,NM_001051660,NM_001051660.1,NP_001045125,NP_001045125.2,ORR26_ORYSJ,ORR6,OS01G0904700,OS01T0904700-01,Os01g0904700,OsJ_04457,OsRRB6,Q0JGT9,Q0JGT9_ORYSJ,Q5N6V8,Q5N6V8_ORYSJ,RR26,Response regulator,Response regulator; Uncharacterized protein,Two-component response regulator ORR26,UPI0000ED90…
OsDUF568.7	OS09T0500900-01 (OsDUF568.7)	4530.OS09T0500900-01	Cytochrome b561 and domon domain-containing protein; Os09g0500900 protein	https://smart.embl.de/smart/DDvec.cgi?smart=394:SIGNAL(1|23)+Pfam_DUF568(89|190)+B561(211|336)+TRANS(349|371)+	4347483,A0A0N7KR22,A0A0N7KR22_ORYSJ,A3C0C1_ORYSJ,EAZ45260.1,LOC_Os09g32470.1,OS09G0500900,OS09T0500900-01,OSNPB_090500900,Os09g0500900,Putative uncharacterized protein,UPI0000DD97D6,XM_015755453.1,XP_015610939.1
OsDUF568.7	NAAT1	4530.OS02T0306401-00	Nicotianamine aminotransferase 1; Involved in biosynthesis of mugineic acid family phytosiderophores, which are ferric iron chelators produced in graminaceous plants in response to iron deficiency	https://smart.embl.de/smart/DDvec.cgi?smart=494:Pfam_Aminotran_1_2(112|478)+	2.6.1.80,9267778,A0A0P0VI36,A9CM06,A9CM06_ORYSJ,AB182275,AB206814,B9F575_ORYSJ,BAD23582.1,BAE86873.1,BAF95202.1,C7IYK7,EEE56806.1,LOC_Os02g20360.1,LOC_Os02g20360.2,NAAT1,NAAT1_ORYSJ,Nicotianamine aminotransferase,Nicotianamine aminotransferase 1,OS02G0306401,OS02T0306401-00,Os02g0306401,OsNAAT1,P0543C11.29,Q6K2Y8,Q6K2Y8_ORYSJ,UPI0001C7DC9F,XM_015771914.1,XP_015627400.1
OsDUF568.7	OS01T0265100-01	4530.OS01T0265100-01	Os01g0265100 protein; Putative ADP-ribosylation factor; cDNA clone:J013098K24, full insert sequence ; Belongs to the small GTPase superfamily. Arf family	https://smart.embl.de/smart/DDvec.cgi?smart=181:ARF(1|181)+	4326208,A2ZRJ6_ORYSJ,AAP69821.1,AK067217,AY241176,BAA90347.1,BAA92519.1,BAF04582.1,BAG90318.1,EAZ11343.1,LOC_Os01g16030.1,LOC_Os01g16030.2,LOC_Os01g16030.3,LOC_Os01g16030.4,NM_001049203,NM_001049203.1,NP_001042668,NP_001042668.1,OS01G0265100,OS01T0265100-01,OSNPB_010265100,Os01g0265100,Os01g0265100 protein,P0453A06.31,P0499C11.13,Putative ADP-ribosylation factor,Q67G16_ORYSJ,Q9LDC9,Q9LDC9_ORYSJ,U…
OsDUF568.7	OS06T0611200-00	4530.OS06T0611200-00	Pentatricopeptide (PPR) repeat-containing protein-like	https://smart.embl.de/smart/DDvec.cgi?smart=665:Pfam_PPR_2(257|307)+Pfam_PPR(334|361)+Pfam_PPR(362|391)+Pfam_PPR_2(458|507)+Pfam_PPR(532|558)+	A3BDH8_ORYSJ,BAD35499.1,BAF19972.1,EAZ37617.1,LOC_Os06g40860.1,NM_001064593,NM_001064593.1,NP_001058058,NP_001058058.1,OS06G0611200,OS06T0611200-00,OSNPB_060611200,Os06g0611200,Os06g0611200 protein,P0490F09.35,Q0DB01_ORYSJ,Q69XF8,Q69XF8_ORYSJ,UPI00004037F7
OsDUF568.7	OS08T0525000-01	4530.OS08T0525000-01	cDNA clone:J033122O18, full insert sequence; Os08g0525000 protein; Putative GTP-binding protein(RAB11G); cDNA clone:J033122O18, full insert sequence	https://smart.embl.de/smart/DDvec.cgi?smart=216:RAB(14|177)+	4346088,AK103220,B9G1W0_ORYSJ,BAC75417.1,BAF24204.1,BAG95960.1,EEE69027.1,LOC_Os08g41340.1,NM_001068825,NM_001068825.1,NP_001062290,NP_001062290.1,OJ1191_A10.113,OS08G0525000,OS08T0525000-01,OSNPB_080525000,Os08g0525000,Os08g0525000 protein,Putative GTP-binding protein(RAB11G),Q84QW0,Q84QW0_ORYSJ,UPI0000185CA2,XM_015792841.1,XP_015648327.1,cDNA clone:J033122O18, full insert sequence
OsDUF568.7	OS09T0286300-00	4530.OS09T0286300-00	Os09g0286300 protein	https://smart.embl.de/smart/DDvec.cgi?smart=458:Pfam_QWRF(136|446)+	A0A0P0XKT1,A0A0P0XKT1_ORYSJ,B9G2L2_ORYSJ,BAD29665.1,BAF24693.2,EEE69359.1,LOC_Os09g11440.1,LOC_Os09g11440.2,NM_001069314,NM_001069314.2,NP_001062779,NP_001062779.2,OS09G0286300,OS09T0286300-00,OSNPB_090286300,Os09g0286300,Os09g0286300 protein,Q0J2X2_ORYSJ,Q6EN70_ORYSJ,UPI0003939921
OsDUF568.7	OS11T0172100-00	4530.OS11T0172100-00	Pectinesterase; Acts in the modification of cell walls via demethylesterification of cell wall pectin	https://smart.embl.de/smart/DDvec.cgi?smart=533:Pfam_PMEI(25|151)+Pfam_Pectinesterase(188|280)+Pfam_Pectinesterase(278|519)+	3.1.1.11,A3C926_ORYSJ,AAX93021.1,AAX95081.1,ABA91640.1,EAZ17589.1,LOC_Os11g07090,LOC_Os11g07090.1,OS11G0172100,OS11T0172100-00,OSNPB_110172100,Os11g0172100,Pectinesterase,Q53P90,Q53P90_ORYSJ,UPI0000508987
OsDUF568.7	OsJ_02946	4530.OS01T0667600-01	cDNA clone:J013063J15, full insert sequence; Os01g0667600 protein; Putative GTP-binding protein Rab11b; Uncharacterized protein; cDNA clone:J013063J15, full insert sequence	https://smart.embl.de/smart/DDvec.cgi?smart=224:RAB(20|183)+	4326321,AK111561,BAB90506.1,BAF05723.1,BAG99306.1,EAZ13025.1,LOC_Os01g47730.1,NM_001050344,NM_001050344.1,NP_001043809,NP_001043809.1,OS01G0667600,OS01T0667600-01,OSJNBb0063G05.27,OSNPB_010667600,Os01g0667600,Os01g0667600 protein,OsJ_02946,Putative GTP-binding protein Rab11b,Q8RZ83,Q8RZ83_ORYSJ,UPI00000A2BB8,XM_015759914.1,XP_015615400.1,cDNA clone:J013063J15, full insert sequence
OsDUF568.7	OsJ_13326	4530.OS03T0843100-01	Os03g0843100 protein; Putative GTP-binding protein; Ras-related protein Rab11C, putative, expressed; cDNA clone:001-035-C06, full insert sequence; cDNA clone:006-304-A01, full insert sequence; cDNA clone:J013000K22, full insert sequence	https://smart.embl.de/smart/DDvec.cgi?smart=223:RAB(19|182)+	4334746,AAS07348.1,AAT77014.1,ABF99828.1,AK104362,AK104527,AK111499,BAF13774.1,BAG96623.1,BAG96756.1,BAG99280.1,EEE60278.1,LOC_Os03g62600,LOC_Os03g62600.1,NM_001058395,NM_001058395.1,NP_001051860,NP_001051860.1,OS03G0843100,OS03T0843100-01,OS03T0843100-02,OSJNBa0032G11.3,OSNPB_030843100,Os03g0843100,Os03g0843100 protein,OsJ_13326,Putative GTP-binding protein,Q6AVP1_ORYSJ,Q75LE2,Q75LE2_ORYSJ,Ras-r…
OsDUF568.7	OsJ_32048	4530.OS10T0498900-01	Microtubule-associated EB1 family protein, putative, expressed; Os10g0498900 protein; Putative microtubule-associated protein	https://smart.embl.de/smart/DDvec.cgi?smart=332:Pfam_CH(15|117)+Pfam_EB1(211|249)+	4349023,AAM93680.1,AAP54459.1,BAF26886.1,EAZ16575.1,LOC_Os10g35580,LOC_Os10g35580.1,NM_001071507,NM_001071507.1,NP_001064972,NP_001064972.1,OS10G0498900,OS10T0498900-01,OSJNBa0078O01.4,OSNPB_100498900,Os10g0498900,Os10g0498900 protein,OsJ_32048,Putative microtubule-associated protein,Q8LNH6,Q8LNH6_ORYSJ,UPI00000A0958,XM_015758342.1,XP_015613828.1
OsDUF568.7	YSL9	4530.OS04T0542200-01	Probable metal-nicotianamine transporter YSL9; May be involved in the transport of nicotianamine- chelated metals	https://smart.embl.de/smart/DDvec.cgi?smart=715:Pfam_OPT(88|699)+	4336545,AAS49493.1,AB190919,AK120923,AY512581,BAE91889.1,BAF15363.2,BAH00231.1,CAD41272.2,LOC_Os04g45860,LOC_Os04g45860.1,NM_001059984,NM_001059984.1,NP_001053449,NP_001053449.2,OS04G0542200,OS04T0542200-01,OSJNBb0103I08.11,Os04g0542200,OsYSL9,Probable metal-nicotianamine transporter YSL9,Protein YELLOW STRIPE LIKE 9,Q0JBC4,Q25CH7,Q6R5L9,Q7XUJ2,UPI0000DD91D2,XM_015781583.1,XP_015637069.1,YSL9,YSL…
OsDUF568.8	OS09T0501100-00 (OsDUF568.8)	4530.OS09T0501100-00	annotation not available	https://smart.embl.de/smart/DDvec.cgi?smart=291:SIGNAL(1|54)+Pfam_DUF568(121|225)+	A0A0P0XNR3,A0A0P0XNR3_ORYSJ,OS09G0501100,OS09T0501100-00,OSNPB_090501100,Os09g0501100,Os09g0501100 protein,UPI0000DD97D7
OsDUF568.8	HK4	4530.OS03T0717700-01	Probable histidine kinase 4; Cytokinin receptor related to bacterial two-component regulators. Functions as a histidine kinase and transmits the stress signal to a downstream MAPK cascade	https://smart.embl.de/smart/DDvec.cgi?smart=1005:TRANS(38|57)+CHASE(110|294)+TRANS(330|352)+HisKA(382|447)+HATPase_c(494|675)+REC(861|995)+	2.7.13.3,4333916,A0A0P0W2A8,A1A698,A1A698_ORYSJ,ABF98563.1,BAF12997.2,BR000246,EEE59816.1,FAA00250.1,HK4,Histidine kinase,LOC_Os03g50860.1,NM_001057618,NM_001057618.1,NP_001051083,NP_001051083.2,OHK4,OHK4_ORYSJ,OS03G0717700,OS03T0717700-01,OS03T0717700-02,Os03g0717700,OsCRL1b,OsHK4,OsJ_12359,Probable histidine kinase 4,Q0DP41,Q0DP41_ORYSJ,Q10DW1,Q10DW1_ORYSJ,UPI0000E121DA,UPI0000ED9074,XM_0157748…
OsDUF568.8	HK5	4530.OS10T0362300-01	Probable histidine kinase 5; Cytokinin receptor related to bacterial two-component regulators. Functions as a histidine kinase and transmits the stress signal to a downstream MAPK cascade	https://smart.embl.de/smart/DDvec.cgi?smart=608:TRANS(21|43)+TRANS(174|196)+TRANS(227|244)+CHASE(295|494)+TRANS(528|550)+Pfam_HisKA(580|607)+	2.7.13.3,4348447,A1A697,A1A697_ORYSJ,AAP53311.2,BR000245,FAA00249.1,HK5,Histidine kinase,LOC_Os10g21810.1,LOC_Os10g21810.2,NM_001070971,NM_001070971.2,NP_001064436,NP_001064436.2,OHK3,OHK5_ORYSJ,OS10G0362300,OS10T0362300-01,OS10T0362300-02,Os10g0362300,OsCRL3,OsHK5,OsJ_31230,Probable histidine kinase 5,Q0IY65,Q14U60,Q7G3E3,Q7G3E3_ORYSJ,Q8S6P5,UPI0001C7A484,UPI0003939B8E,XM_015758662.1,XP_01561414…
OsDUF568.8	HK6	4530.OS02T0738400-01	Probable histidine kinase 6; Cytokinin receptor related to bacterial two-component regulators. Functions as a histidine kinase and transmits the stress signal to a downstream MAPK cascade	https://smart.embl.de/smart/DDvec.cgi?smart=1012:TRANS(13|32)+CHASE(82|282)+HisKA(397|462)+HATPase_c(509|693)+REC(868|1000)+	107275680,2.7.13.3,A0A0P0VP61,A1A699,A1A699_ORYSJ,BAD16039.1,BR000247,FAA00251.1,HK6,Histidine kinase,LOC_Os02g50480.1,OHK5,OHK6_ORYSJ,OS02G0738400,OS02T0738400-01,OS02T0738400-02,Os02g0738400,OsCRL1a,OsHK6,P0684F11.6,Probable histidine kinase 6,Q6Z5P3,Q6Z5P3_ORYSJ,UPI0000ED9073,UPI0003938843,XM_015771330.1,XP_015626816.1
OsDUF568.8	OS03T0179400-01	4530.OS03T0179400-01	Os03g0179400 protein; Serine/threonine-protein kinase NAK, putative, expressed; cDNA clone:002-121-C09, full insert sequence	https://smart.embl.de/smart/DDvec.cgi?smart=425:Pfam_Pkinase(92|369)+	4331822,AAO13471.1,ABF94292.1,AK107046,BAF11070.1,BAG97926.1,LOC_Os03g08170,LOC_Os03g08170.1,NM_001055691,NM_001055691.1,NP_001049156,NP_001049156.1,OS03G0179400,OS03T0179400-01,OSNPB_030179400,Os03g0179400,Os03g0179400 protein,Q10QY0,Q10QY0_ORYSJ,Q8H019_ORYSJ,UPI0000DB4C65,XM_015775390.1,XP_015630876.1,cDNA clone:002-121-C09, full insert sequence
OsDUF568.8	OS04T0490500-01	4530.OS04T0490500-01	annotation not available	https://smart.embl.de/smart/DDvec.cgi?smart=148:TRANS(126|143)+	A0A0P0WBX2,A0A0P0WBX2_ORYSJ,LOC_Os04g41310.1,LOC_Os04g41310.2,NM_001059699,NM_001059699.1,NP_001053164,NP_001053164.1,OS04G0490500,OS04T0490500-01,OSNPB_040490500,Os04g0490500,Os04g0490500 protein,UPI000393BE87
OsDUF568.8	OS07T0584500-01	4530.OS07T0584500-01	Os07g0584500 protein; Putative heterogeneous nuclear ribonucleoprotein A1; cDNA clone:J013116G21, full insert sequence	https://smart.embl.de/smart/DDvec.cgi?smart=472:RRM(7|78)+RRM(107|179)+	4343740,A3BLL6_ORYSJ,AK067725,BAC55617.2,BAF22034.1,BAG90564.1,EAZ40455.1,LOC_Os07g39560.1,LOC_Os07g39560.2,LOC_Os07g39560.3,NM_001066655,NM_001066655.1,NP_001060120,NP_001060120.1,OJ1127_E01.125,OS07G0584500,OS07T0584500-01,OS07T0584500-02,OSNPB_070584500,Os07g0584500,Os07g0584500 protein,Q84ZR9,Q84ZR9_ORYSJ,UPI0000212F76,XM_015791325.1,XM_015791326.1,XP_015646811.1,XP_015646812.1,cDNA clone:J01…
OsDUF568.8	OS11T0637700-01	4530.OS11T0637700-01	cDNA clone:001-202-B11, full insert sequence; Os11g0637700 protein; RNA-binding protein, putative, expressed; cDNA clone:001-202-B11, full insert sequence; cDNA clone:J023056G11, full insert sequence	https://smart.embl.de/smart/DDvec.cgi?smart=467:RRM(7|78)+RRM(107|179)+	4350986,A3CD54_ORYSJ,ABA94921.2,AK070544,AK105751,BAF28698.1,BAG92021.1,BAG97349.1,EAZ19017.1,LOC_Os11g41890,LOC_Os11g41890.1,NM_001074867,NM_001074867.1,NP_001068335,NP_001068335.1,OS11G0637700,OS11T0637700-01,OS11T0637700-02,OS11T0637700-03,OSNPB_110637700,Os11g0637700,Os11g0637700 protein,Q2R0P4,Q2R0P4_ORYSJ,RNA-binding protein, putative, expressed,UPI0000D89B76,UPI0003939F73,XM_015761543.1,XP…
OsDUF568.8	OsJ_18043	4530.OS05T0318100-00	Os05g0318100 protein	https://smart.embl.de/smart/DDvec.cgi?smart=654:Pfam_GUB_WAK_bind(31|142)+TRANS(294|316)+COIL(319|345)+Pfam_Pkinase(362|636)+	4338400,AAV44115.1,B9FGM8,B9FGM8_ORYSJ,BAF17095.2,EEE63233.1,LOC_Os05g25390.1,NP_001055181,NP_001055181.2,OS05G0318100,OS05T0318100-00,OSNPB_050318100,Os05g0318100,Os05g0318100 protein,OsJ_18043,Putative uncharacterized protein,Q0DJ78_ORYSJ,Q5W6V9_ORYSJ,UPI0000E1243E,XM_015781942.1,XP_015637428.1
OsDUF568.8	OsJ_25242	4530.OS07T0631700-01	cDNA clone:001-104-H09, full insert sequence; Os07g0631700 protein; Putative uncharacterized protein P0519E12.112; cDNA clone:001-104-H09, full insert sequence	https://smart.embl.de/smart/DDvec.cgi?smart=213:TRANS(24|46)+Pfam_EF-hand_6(147|177)+	4343999,AK105175,BAC10139.1,BAF22277.1,BAG97125.1,EAZ40767.1,LOC_Os07g43800.1,NM_001066898,NM_001066898.1,NP_001060363,NP_001060363.1,OS07G0631700,OS07T0631700-01,OSNPB_070631700,Os07g0631700,Os07g0631700 protein,OsJ_25242,P0519E12.112,Q8LHN5,Q8LHN5_ORYSJ,UPI000005E6F0,XM_015792292.1,XP_015647778.1,cDNA clone:001-104-H09, full insert sequence
OsDUF568.8	OsJ_34778	4530.OS11T0671000-01	Auxin-repressed protein-like protein ARP1, putative, expressed; Os11g0671000 protein; cDNA clone:002-157-E08, full insert sequence; cDNA clone:006-202-H08, full insert sequence	https://smart.embl.de/smart/DDvec.cgi?smart=125:Pfam_Auxin_repressed(5|125)+	4351088,ABA95233.1,ABA95234.1,AK060981,AK119708,BAF28793.1,BAG87655.1,BAG99759.1,EEE52545.1,LOC_Os11g44810,LOC_Os11g44810.1,LOC_Os11g44810.2,LOC_Os11g44810.3,NM_001074962,NM_001074962.1,NP_001068430,NP_001068430.1,OS11G0671000,OS11T0671000-01,OSNPB_110671000,Os11g0671000,Os11g0671000 protein,OsJ_34778,Q2QZU4_ORYSJ,Q2QZU5,Q2QZU5_ORYSJ,UPI0000681CAA,XM_015761675.1,XP_015617161.1,cDNA clone:002-157-…

## Sheet: Biological Process (GO)
	Biological Process (Gene Ontology)
Networks	Term ID	Term description	Observed gene count	Background gene count	Strength	False discovery rate	Matching proteins in your network (IDs)	Matching proteins in your network (labels)
OsDUF568.1	GO:0000338	Protein deneddylation	3	10	3.08	1.84e-05	4530.OS08T0500000-01,4530.OS12T0621900-02,4530.OS12T0622900-01	OsJ_27828,OS12T0621900-02,OsJ_36920							4.73518
OsDUF568.1	GO:0010387	COP9 signalosome assembly	2	4	3.3	0.0025	4530.OS12T0621900-02,4530.OS12T0622900-01	OS12T0621900-02,OsJ_36920							2.60206
OsDUF568.3	GO:0007165	Signal transduction	7	1487	1.18	0.00037	4530.OS01T0206700-01,4530.OS01T0323100-01,4530.OS04T0490500-01,4530.OS05T0208100-01,4530.OS05T0318100-00,4530.OS07T0631700-01,4530.OS11T0169200-00	CIPK5,OsJ_01536,OS04T0490500-01,CIPK20,OsJ_18043,OsJ_25242,OS11T0169200-00							3.4318
OsDUF568.3	GO:0050896	Response to stimulus	8	5169	0.7	0.0177	4530.OS01T0206700-01,4530.OS01T0323100-01,4530.OS03T0179400-01,4530.OS04T0490500-01,4530.OS05T0208100-01,4530.OS05T0318100-00,4530.OS07T0631700-01,4530.OS11T0169200-00	CIPK5,OsJ_01536,OS03T0179400-01,OS04T0490500-01,CIPK20,OsJ_18043,OsJ_25242,OS11T0169200-00							1.75203
OsDUF568.3	GO:0043412	Macromolecule modification	7	3770	0.78	0.024	4530.OS01T0206700-01,4530.OS01T0323100-01,4530.OS03T0179400-01,4530.OS04T0490500-01,4530.OS05T0208100-01,4530.OS05T0318100-00,4530.OS06T0611200-00	CIPK5,OsJ_01536,OS03T0179400-01,OS04T0490500-01,CIPK20,OsJ_18043,OS06T0611200-00							1.61979
OsDUF568.3	GO:0007166	Cell surface receptor signaling pathway	3	279	1.54	0.0405	4530.OS01T0323100-01,4530.OS04T0490500-01,4530.OS05T0318100-00	OsJ_01536,OS04T0490500-01,OsJ_18043							1.39254
OsDUF568.3	GO:0065007	Biological regulation	8	6242	0.62	0.0424	4530.OS01T0206700-01,4530.OS01T0323100-01,4530.OS04T0490500-01,4530.OS05T0208100-01,4530.OS05T0318100-00,4530.OS07T0631700-01,4530.OS11T0169200-00,4530.OS11T0192400-01	CIPK5,OsJ_01536,OS04T0490500-01,CIPK20,OsJ_18043,OsJ_25242,OS11T0169200-00,OS11T0192400-01							1.37263
OsDUF568.5	GO:0018242	Protein O-linked glycosylation via serine	4	6	3.33	5.94e-09	4530.OS02T0642700-01,4530.OS04T0534100-01,4530.OS06T0152700-01,4530.OS08T0101800-01	OS02T0642700-01,OS04T0534100-01,OS06T0152700-01,OsJ_25724							8.22621
OsDUF568.5	GO:0051225	Spindle assembly	2	37	2.24	0.0335	4530.OS09T0286300-00,4530.OS10T0498900-01	OS09T0286300-00,OsJ_32048							1.47496
OsDUF568.6	GO:0009736	Cytokinin-activated signaling pathway	4	56	2.36	1.37e-05	4530.OS01T0904700-01,4530.OS02T0738400-01,4530.OS03T0717700-01,4530.OS10T0362300-01	RR26,HK6,HK4,HK5							4.86328
OsDUF568.6	GO:0000160	Phosphorelay signal transduction system	4	181	1.86	0.00019	4530.OS01T0904700-01,4530.OS02T0738400-01,4530.OS03T0717700-01,4530.OS10T0362300-01	RR26,HK6,HK4,HK5							3.72125
OsDUF568.6	GO:0009725	Response to hormone	6	994	1.29	0.00019	4530.OS01T0904700-01,4530.OS02T0738400-01,4530.OS03T0717700-01,4530.OS08T0524400-00,4530.OS10T0362300-01,4530.OS11T0544100-00	RR26,HK6,HK4,OS08T0524400-00,HK5,OS11T0544100-00							3.72125
OsDUF568.6	GO:0009755	Hormone-mediated signaling pathway	5	652	1.4	0.00057	4530.OS01T0904700-01,4530.OS02T0738400-01,4530.OS03T0717700-01,4530.OS08T0524400-00,4530.OS10T0362300-01	RR26,HK6,HK4,OS08T0524400-00,HK5							3.24413
OsDUF568.7	GO:0032482	Rab protein signal transduction	3	46	2.33	0.0023	4530.OS01T0667600-01,4530.OS03T0843100-01,4530.OS08T0525000-01	OsJ_02946,OsJ_13326,OS08T0525000-01							2.63827
OsDUF568.7	GO:0051641	Cellular localization	5	961	1.23	0.0084	4530.OS01T0667600-01,4530.OS03T0843100-01,4530.OS04T0542200-01,4530.OS08T0525000-01,4530.OS10T0498900-01	OsJ_02946,OsJ_13326,YSL9,OS08T0525000-01,OsJ_32048							2.07572
OsDUF568.7	GO:0008104	Protein localization	5	1015	1.2	0.0088	4530.OS01T0265100-01,4530.OS01T0667600-01,4530.OS03T0843100-01,4530.OS08T0525000-01,4530.OS10T0498900-01	OS01T0265100-01,OsJ_02946,OsJ_13326,OS08T0525000-01,OsJ_32048							2.05552
OsDUF568.7	GO:0034613	Cellular protein localization	4	672	1.29	0.0314	4530.OS01T0667600-01,4530.OS03T0843100-01,4530.OS08T0525000-01,4530.OS10T0498900-01	OsJ_02946,OsJ_13326,OS08T0525000-01,OsJ_32048							1.50307
OsDUF568.7	GO:0051225	Spindle assembly	2	37	2.24	0.041	4530.OS09T0286300-00,4530.OS10T0498900-01	OS09T0286300-00,OsJ_32048							1.38722
OsDUF568.7	GO:0051649	Establishment of localization in cell	4	808	1.21	0.0448	4530.OS01T0667600-01,4530.OS03T0843100-01,4530.OS04T0542200-01,4530.OS08T0525000-01	OsJ_02946,OsJ_13326,YSL9,OS08T0525000-01							1.34872
OsDUF568.8	GO:0007165	Signal transduction	7	1487	1.18	0.00016	4530.OS02T0738400-01,4530.OS03T0717700-01,4530.OS04T0490500-01,4530.OS05T0318100-00,4530.OS07T0631700-01,4530.OS09T0501100-00,4530.OS10T0362300-01	HK6,HK4,OS04T0490500-01,OsJ_18043,OsJ_25242,OS09T0501100-00,HK5							3.79588
OsDUF568.8	GO:0009736	Cytokinin-activated signaling pathway	3	56	2.24	0.00068	4530.OS02T0738400-01,4530.OS03T0717700-01,4530.OS10T0362300-01	HK6,HK4,HK5							3.16749
OsDUF568.8	GO:0018193	Peptidyl-amino acid modification	4	472	1.44	0.0043	4530.OS02T0738400-01,4530.OS03T0717700-01,4530.OS04T0490500-01,4530.OS10T0362300-01	HK6,HK4,OS04T0490500-01,HK5							2.36653
OsDUF568.8	GO:0035556	Intracellular signal transduction	4	513	1.4	0.0055	4530.OS02T0738400-01,4530.OS03T0717700-01,4530.OS07T0631700-01,4530.OS10T0362300-01	HK6,HK4,OsJ_25242,HK5							2.25964
OsDUF568.8	GO:0050896	Response to stimulus	8	5169	0.7	0.0082	4530.OS02T0738400-01,4530.OS03T0179400-01,4530.OS03T0717700-01,4530.OS04T0490500-01,4530.OS05T0318100-00,4530.OS07T0631700-01,4530.OS09T0501100-00,4530.OS10T0362300-01	HK6,OS03T0179400-01,HK4,OS04T0490500-01,OsJ_18043,OsJ_25242,OS09T0501100-00,HK5							2.08619
OsDUF568.8	GO:0009755	Hormone-mediated signaling pathway	4	652	1.3	0.0115	4530.OS02T0738400-01,4530.OS03T0717700-01,4530.OS09T0501100-00,4530.OS10T0362300-01	HK6,HK4,OS09T0501100-00,HK5							1.9393
