# Supplementary material for: Characterization and in silico analysis of the domain unknown function DUF568-containing gene family in rice (Oryza sativa L.)
Source: BMC Genomics. 2023 Sep 13;24:544. doi: 10.1186/s12864-023-09654-1 (PMC10500787; doi:10.1186/s12864-023-09654-1)
Supplement: Supplementary file 5 — Additional file 5: Table S5. Gene-specific primers used for RT-qPCR experiments. [file 12864_2023_9654_MOESM5_ESM.xlsx]

## Sheet: Sheet1
Gene-specific primers used for RT-qPCR experiments
Gene	Primer name	Sequence (5'-3')
OsDUF568.2	OsDUF568.2-F	GGTCAGGGGAGGGGCCATAG
	OsDUF568.2-R	TCAAGACGTGAAGTCGTGCTTCTT
OsDUF568.3	OsDUF568.3-F	AACAACTCCACGACGCAGAA
	OsDUF568.3-R	AGGATGCCATGGATGTTACGG
OsDUF568.4	OsDUF568.4-F	GATCTCCCTCCTCCTCCTGGTC
	OsDUF568.4-R	GCCGCCGTGTAGTTGTAGTGC
OsDUF568.6	OsDUF568.6-F	ATGAAGTCCGTGAACCAGGTGT
	OsDUF568.6-R	GACGAGCTTGGCCTTGGAG
OsDUF568.7	OsDUF568.7-F	TCTACCTCCATGTGAGCTGC
	OsDUF568.7-R	GCGCAAAAATTTGCAGGG
OsActin1	Actin-F	TGTATGCCAGTGGTCGTACCA
	Actin-R	CCAGCAAGGTCGAGACGAA
